# Supplementary material for: Dichloridobis(1,3-phenyl­propane-1,3-dionato-κ2 O,O′)tin(IV) toluene hemisolvate
Source: Acta Crystallogr Sect E Struct Rep Online. 2010 Jul 21;66(Pt 8):m992. doi: 10.1107/S1600536810028084 (PMC3007579; doi:10.1107/S1600536810028084)
Supplement: Supplementary file 2 [file e-66-0m992-Isup2.hkl]

# 
# h,k,l, Fc-squared, Fo-squared, sigma(Fo-squared) and status flag 
# 
data_I
_shelx_title '  P21/n' 
_shelx_refln_list_code          4 
_shelx_F_calc_maximum      403.92 
_exptl_crystal_F_000      1372.00 
_reflns_d_resolution_high  0.7696 
 
loop_ 
 _symmetry_equiv_pos_as_xyz 
 'x, y, z' 
 '-x+1/2, y+1/2, -z+1/2' 
 '-x, -y, -z' 
 'x-1/2, -y-1/2, z-1/2' 
 
_cell_length_a     8.0024 
_cell_length_b    21.5554 
_cell_length_c    16.6838 
_cell_angle_alpha  90.000 
_cell_angle_beta   97.274 
_cell_angle_gamma  90.000 
 
_shelx_F_squared_multiplier     1.000 
 
loop_ 
 _refln_index_h 
 _refln_index_k 
 _refln_index_l 
 _refln_F_squared_calc 
 _refln_F_squared_meas 
 _refln_F_squared_sigma 
 _refln_observed_status 
   2   0   0      981.91      961.49      9.05 o 
   4   0   0     1987.31     2149.03     40.10 o 
   6   0   0    13836.98    14256.24    161.50 o 
   8   0   0     2242.42     2216.40     50.81 o 
  10   0   0        3.19       26.55     12.06 o 
   1   1   0      335.45      316.19      7.11 o 
   2   1   0    27180.90    27296.46    238.72 o 
   3   1   0      582.08      612.34     10.00 o 
   4   1   0    37123.20    37649.47    235.81 o 
   5   1   0        0.27       -1.37      2.45 o 
   6   1   0      703.33      745.83     10.67 o 
   7   1   0      527.26      524.75     11.59 o 
   8   1   0      101.03       72.02      8.02 o 
   9   1   0        0.09        1.66      6.70 o 
  10   1   0     4443.23     4624.74     66.47 o 
   0   2   0   105692.57    81104.27    973.10 o 
   1   2   0     3381.29     3434.96     20.74 o 
   2   2   0    45250.84    45919.33    527.54 o 
   3   2   0       13.50       14.93      2.03 o 
   4   2   0      198.87      209.94      6.19 o 
   5   2   0      965.31     1029.00     10.39 o 
   6   2   0    16110.16    16257.13    129.50 o 
   7   2   0        0.87       -4.66      4.06 o 
   8   2   0     1666.18     1603.62     23.30 o 
   9   2   0      170.68      159.91     12.63 o 
  10   2   0      148.47      157.54     17.29 o 
   1   3   0    11008.40    11524.50     73.48 o 
   2   3   0      242.46      142.22      5.00 o 
   3   3   0      130.95      145.60      3.52 o 
   4   3   0    24481.92    24572.33    251.10 o 
   5   3   0    11231.42    11778.89     94.27 o 
   6   3   0     1432.21     1488.76     16.62 o 
   7   3   0     1127.81     1115.52     19.37 o 
   8   3   0     1737.51     1709.83     24.38 o 
   9   3   0       15.25        2.41      6.52 o 
  10   3   0     3315.68     3426.46     52.97 o 
   0   4   0    22322.81    21734.00    665.79 o 
   1   4   0     4724.56     4892.15     36.35 o 
   2   4   0    62421.54    62183.53   1152.71 o 
   3   4   0     7639.86     7594.57     60.80 o 
   4   4   0      806.42      772.51      8.66 o 
   5   4   0      676.37      733.27      9.15 o 
   6   4   0     8626.01     8465.43     70.17 o 
   7   4   0       88.39       80.70      6.09 o 
   8   4   0     2255.17     2220.02     29.07 o 
   9   4   0     3152.05     3199.78     39.37 o 
  10   4   0        4.58        5.54      7.25 o 
   1   5   0      118.14       92.81      4.40 o 
   2   5   0     8632.92     8496.65     67.38 o 
   3   5   0      192.29      203.84      4.78 o 
   4   5   0     8705.10     8565.47    155.86 o 
   5   5   0     4807.80     5083.51     39.14 o 
   6   5   0     4122.00     4135.03     37.33 o 
   7   5   0     5106.43     5023.74     64.76 o 
   8   5   0     3772.36     3778.77     43.41 o 
   9   5   0       32.58       23.37      5.85 o 
  10   5   0      695.72      746.21     17.01 o 
   0   6   0      136.75       79.14      5.96 o 
   1   6   0       94.28       87.83      4.88 o 
   2   6   0    11417.42    11210.19     76.34 o 
   3   6   0    16794.02    17175.45    122.94 o 
   4   6   0       44.58       68.15      3.34 o 
   5   6   0        2.52       13.32      3.31 o 
   6   6   0      819.36      771.04     13.03 o 
   7   6   0       24.03       28.05      4.08 o 
   8   6   0     3211.39     3232.71     38.65 o 
   9   6   0     1736.95     1742.89     39.71 o 
  10   6   0      185.35      169.53     10.05 o 
   1   7   0     7943.91     7755.90     63.92 o 
   2   7   0    16070.88    15888.72    102.58 o 
   3   7   0     1022.59     1172.14     10.80 o 
   4   7   0      427.63      538.27      8.32 o 
   5   7   0      369.59      367.88      7.43 o 
   6   7   0      669.64      688.20     10.76 o 
   7   7   0     6457.49     6446.99     56.31 o 
   8   7   0     3397.09     3389.70     49.05 o 
   9   7   0      162.03      158.28      9.05 o 
   0   8   0      453.61      577.24     14.57 o 
   1   8   0     1705.56     1684.57     12.78 o 
   2   8   0     1720.59     1389.45     10.89 o 
   3   8   0    25397.99    25929.88    186.49 o 
   4   8   0     2901.79     2860.35     26.66 o 
   5   8   0      223.25      204.74      5.74 o 
   6   8   0      906.34      923.51     12.87 o 
   7   8   0     1441.76     1429.46     17.74 o 
   8   8   0      130.81      132.88     10.99 o 
   9   8   0      222.60      239.12     10.21 o 
   1   9   0       68.77      174.23      5.44 o 
   2   9   0    10405.55    10608.74     69.49 o 
   3   9   0      339.21      333.11      5.45 o 
   4   9   0      468.30      415.97      6.66 o 
   5   9   0      585.29      581.92      8.93 o 
   6   9   0      422.21      427.81     10.33 o 
   7   9   0     7082.19     7014.54     80.56 o 
   8   9   0     2214.84     2223.40     29.79 o 
   9   9   0       19.36       25.27      6.50 o 
   0  10   0       57.82      120.54      4.09 o 
   1  10   0     2962.53     2997.81     21.57 o 
   2  10   0     4112.67     4237.09     29.41 o 
   3  10   0    10924.66    10790.89     77.45 o 
   4  10   0     4501.86     4757.29     36.51 o 
   5  10   0     3457.29     3410.08     32.22 o 
   6  10   0      472.01      452.13      8.50 o 
   7  10   0     2365.53     2381.72     25.71 o 
   8  10   0      742.68      798.42     16.03 o 
   9  10   0      628.60      635.69     15.32 o 
   1  11   0     1577.38     1377.18     11.58 o 
   2  11   0      580.97      512.86      6.47 o 
   3  11   0       93.05      103.71      4.14 o 
   4  11   0     1564.62     1557.84     14.70 o 
   5  11   0     1056.42     1072.57     14.46 o 
   6  11   0      149.96      133.06      5.90 o 
   7  11   0     2961.33     3017.57     30.90 o 
   8  11   0      812.92      764.47     15.70 o 
   9  11   0     1667.89     1633.68     28.14 o 
   0  12   0      588.97      504.92      8.45 o 
   1  12   0     6183.03     6102.88     41.68 o 
   2  12   0      119.29      135.21      4.12 o 
   3  12   0     6211.36     6317.44     47.63 o 
   4  12   0       53.96       58.86      5.86 o 
   5  12   0     6407.59     6239.83     54.55 o 
   6  12   0     1892.17     1898.07     19.50 o 
   7  12   0      664.48      665.36     12.01 o 
   8  12   0      598.63      579.15     13.93 o 
   9  12   0     1316.89     1362.39     23.43 o 
   1  13   0     5819.99     5818.02     40.20 o 
   2  13   0       27.81       22.17      2.72 o 
   3  13   0      214.21      214.39      5.63 o 
   4  13   0      920.42      936.62     13.33 o 
   5  13   0     5751.00     5623.58     50.28 o 
   6  13   0      270.16      265.03      9.57 o 
   7  13   0     1119.76     1152.31     16.38 o 
   8  13   0       39.39       34.66      5.01 o 
   9  13   0      535.97      564.65     15.13 o 
   0  14   0     5761.56     5536.65     54.44 o 
   1  14   0    10285.03    10204.20     74.60 o 
   2  14   0      938.49      961.46     11.51 o 
   3  14   0     3203.47     3097.19     30.80 o 
   4  14   0        2.74       10.56      7.04 o 
   5  14   0     8379.16     8081.57     69.47 o 
   6  14   0      715.06      710.41     14.12 o 
   7  14   0      451.31      428.68     10.10 o 
   8  14   0     1776.86     1699.29     22.03 o 
   1  15   0     5995.04     5915.92     54.75 o 
   2  15   0      525.45      524.73     11.09 o 
   3  15   0      350.71      360.75      7.12 o 
   4  15   0     1230.70     1240.04     16.29 o 
   5  15   0    10955.52    10838.04     90.95 o 
   6  15   0      727.74      713.03     14.32 o 
   7  15   0      968.39     1015.08     16.86 o 
   8  15   0      126.07      136.63      7.41 o 
   0  16   0       88.27       96.99      5.20 o 
   1  16   0     3707.61     3732.12     30.82 o 
   2  16   0      427.39      415.69      7.95 o 
   3  16   0     5368.17     5329.97     42.28 o 
   4  16   0      190.44      169.25      7.17 o 
   5  16   0     5470.32     5403.26     49.65 o 
   6  16   0      368.44      351.86     10.25 o 
   7  16   0       46.76       42.14      5.21 o 
   8  16   0       19.33       14.10      4.99 o 
   1  17   0    11642.21    11460.36     84.61 o 
   2  17   0        6.52        6.79      4.06 o 
   3  17   0      204.53      164.17      6.92 o 
   4  17   0      265.25      248.95      8.10 o 
   5  17   0     7693.69     7383.37     65.26 o 
   6  17   0       63.05       73.67      7.67 o 
   7  17   0     1043.76     1006.20     16.02 o 
   8  17   0        6.79       13.30      5.20 o 
   0  18   0     1698.40     1631.97     27.81 o 
   1  18   0     5362.87     5243.18     42.34 o 
   2  18   0       17.79        2.24      4.98 o 
   3  18   0    10043.89     9855.55     73.96 o 
   4  18   0      412.37      402.05      9.92 o 
   5  18   0     1702.64     1728.92     21.71 o 
   6  18   0       58.07       62.32      6.39 o 
   7  18   0       21.54       29.93      5.12 o 
   1  19   0     5674.12     5712.99     51.59 o 
   2  19   0        4.35        2.04      4.92 o 
   3  19   0      246.26      287.27     16.10 o 
   4  19   0      270.12      278.99      8.65 o 
   5  19   0     3135.19     2932.19     38.62 o 
   6  19   0       12.37       14.15      5.19 o 
   7  19   0     3963.69     3953.15     46.72 o 
   0  20   0     1129.82     1063.39     21.84 o 
   1  20   0      300.68      366.93     10.72 o 
   2  20   0      979.61      987.73     17.14 o 
   3  20   0    11345.07    11351.77    100.72 o 
   4  20   0      760.36      697.41     13.17 o 
   5  20   0     2200.86     2124.27     28.76 o 
   6  20   0      194.00      176.89      9.25 o 
   7  20   0        5.14       22.22      6.33 o 
   1  21   0     5256.11     5194.38     55.67 o 
   2  21   0     3295.26     3146.05     37.37 o 
   3  21   0      153.92      180.48      8.00 o 
   4  21   0     2022.93     1983.62     27.31 o 
   5  21   0       94.19       92.19      7.23 o 
   6  21   0        6.16       16.22      5.49 o 
   0  22   0     1671.75     1636.43     39.47 o 
   1  22   0       27.10       79.22     10.19 o 
   2  22   0      658.64      662.55     14.46 o 
   3  22   0     9463.98     9423.91     94.61 o 
   4  22   0        6.71        9.33      5.07 o 
   5  22   0      907.05      928.83     17.86 o 
   6  22   0     2276.58     2238.36     31.44 o 
   1  23   0     2481.27     2402.33     37.22 o 
   2  23   0     1206.50     1189.95     23.32 o 
   3  23   0       86.92       86.96      8.50 o 
   4  23   0     1970.72     1901.55     27.31 o 
   5  23   0      138.71      146.80      8.87 o 
   0  24   0     1004.22     1048.71     31.14 o 
   1  24   0       52.16       87.38      8.20 o 
   2  24   0       55.59       84.15      7.95 o 
   3  24   0     2174.01     2159.22     52.82 o 
   4  24   0        7.29        2.65     12.34 o 
   5  24   0      603.46      603.70     15.67 o 
   1  25   0     2135.97     2115.52     34.94 o 
   2  25   0     4245.79     4139.30     83.53 o 
   3  25   0       55.97       71.80     12.77 o 
   4  25   0      765.73      782.75     25.48 o 
   0  26   0     2509.92     2382.88     54.11 o 
   1  26   0      975.46     1015.05     25.33 o 
   2  26   0      322.55      396.26     22.10 o 
   3  26   0      885.67      889.02     21.64 o 
   1  27   0      739.04      789.02     20.07 o 
   2  27   0     1554.46     1495.92     42.77 o 
   0  28   0     2997.55     2993.85     65.88 o 
  -9   0   1        4.38        3.59     10.05 o 
  -7   0   1      957.39      963.74     27.99 o 
  -5   0   1    41486.79    40053.58    344.42 o 
  -3   0   1     3696.82     3691.71     30.61 o 
  -1   0   1    51753.13    43717.78    803.20 o 
   1   0   1    61801.91    53465.29    657.03 o 
   3   0   1     8252.21     8276.29     79.18 o 
   5   0   1    11652.55    11625.66    147.42 o 
   7   0   1     5332.23     5218.29     95.15 o 
   9   0   1     5810.79     5955.41    111.95 o 
 -10   1   1      106.44      112.14     10.71 o 
  -9   1   1     5275.23     5326.96     72.36 o 
  -8   1   1        0.12       -3.44      9.40 o 
  -7   1   1     1783.56     1890.77     24.79 o 
  -6   1   1       42.81       50.11      3.45 o 
  -5   1   1     4654.27     4485.63     31.69 o 
  -4   1   1        0.12        3.23      1.37 o 
  -3   1   1      483.29      344.38      4.25 o 
  -2   1   1     6547.51     7075.48     48.51 o 
  -1   1   1    11292.16    11967.02    110.12 o 
   0   1   1      882.84      924.71     15.64 o 
   1   1   1     1755.22     1910.11     17.29 o 
   2   1   1      186.14      160.33      3.19 o 
   3   1   1     6616.54     6805.95     52.10 o 
   4   1   1      336.16      341.95      4.60 o 
   5   1   1    33095.39    33129.59    230.38 o 
   6   1   1      168.58      181.79      5.59 o 
   7   1   1     1824.77     1805.61     24.03 o 
   8   1   1     1078.10     1053.60     22.02 o 
   9   1   1     1892.76     1948.58     34.25 o 
  10   1   1      222.60      235.48     14.64 o 
 -10   2   1      217.28      220.21     23.90 o 
  -9   2   1        1.39       -2.20      6.34 o 
  -8   2   1      214.84      178.47      9.66 o 
  -7   2   1     2010.96     1912.82     24.85 o 
  -6   2   1       17.94       15.78      3.05 o 
  -5   2   1    28220.07    28497.34    186.86 o 
  -4   2   1      264.72      226.85      3.31 o 
  -3   2   1      341.96      327.36      3.43 o 
  -2   2   1       79.81       66.90      6.12 o 
  -1   2   1    33549.00    31289.49   1024.59 o 
   0   2   1      515.24      500.27      4.73 o 
   1   2   1    40895.58    38392.96   1122.30 o 
   2   2   1    16556.67    17840.21    152.49 o 
   3   2   1     9438.43     9553.35     67.82 o 
   4   2   1     3571.67     3741.57     28.22 o 
   5   2   1     4906.58     4774.80     35.88 o 
   6   2   1      325.47      373.51      7.62 o 
   7   2   1     2261.15     2229.59     27.83 o 
   8   2   1      368.01      348.57     10.36 o 
   9   2   1     2316.71     2284.63     39.32 o 
  10   2   1      118.25      114.44     10.30 o 
 -10   3   1      673.26      656.10     19.57 o 
  -9   3   1     5352.60     5355.00     72.81 o 
  -8   3   1     2384.77     2351.46     30.20 o 
  -7   3   1      532.86      515.71     17.14 o 
  -6   3   1     2396.56     2379.22     20.89 o 
  -5   3   1     2081.92     1911.07     17.08 o 
  -4   3   1     4617.14     4949.96     37.16 o 
  -3   3   1     5333.71     4885.87     36.94 o 
  -2   3   1    13788.98    14631.23    120.76 o 
  -1   3   1    51751.20    45557.75    501.05 o 
   0   3   1     2934.19     3148.23     34.13 o 
   1   3   1     2524.00     2817.58     22.83 o 
   2   3   1    64681.79    58389.55    716.09 o 
   3   3   1    10078.56    10424.18     84.52 o 
   4   3   1       24.96       12.41      2.53 o 
   5   3   1    21961.91    22366.64    179.59 o 
   6   3   1        2.17        6.03      3.08 o 
   7   3   1        3.04        3.51      4.27 o 
   8   3   1     2465.34     2440.00     31.06 o 
   9   3   1      676.66      697.96     24.26 o 
  10   3   1     1272.69     1288.87     27.96 o 
 -10   4   1       39.80       25.74     21.74 o 
  -9   4   1      315.52      310.29     11.31 o 
  -8   4   1     1692.09     1679.82     25.99 o 
  -7   4   1     4065.06     3994.19     43.79 o 
  -6   4   1      324.60      329.52      6.66 o 
  -5   4   1     5102.01     4966.17     38.19 o 
  -4   4   1     1883.69     1877.51     16.28 o 
  -3   4   1      507.67      450.51     10.69 o 
  -2   4   1    27847.64    29353.60    208.49 o 
  -1   4   1    26919.48    27620.88    196.72 o 
   0   4   1    14320.90    15241.19    124.01 o 
   1   4   1    72490.60    63955.23    694.76 o 
   2   4   1    23957.90    25129.75    157.98 o 
   3   4   1      658.17      637.84     13.95 o 
   4   4   1     1399.14     1247.20     13.44 o 
   5   4   1     1466.19     1458.01     15.82 o 
   6   4   1        5.16       25.25      6.73 o 
   7   4   1     8478.17     8343.55     82.18 o 
   8   4   1      299.54      286.51     10.04 o 
   9   4   1      220.74      255.16     10.52 o 
  10   4   1      152.34      170.99     29.85 o 
 -10   5   1      222.54      204.75     26.19 o 
  -9   5   1      925.67      959.27     18.23 o 
  -8   5   1      706.49      696.35     14.58 o 
  -7   5   1     1526.49     1513.21     17.80 o 
  -6   5   1     3859.02     4011.05     32.57 o 
  -5   5   1        9.37       14.56      2.77 o 
  -4   5   1    12576.01    13624.65    107.59 o 
  -3   5   1    24526.99    24284.19    238.91 o 
  -2   5   1     2416.79     2656.76     20.18 o 
  -1   5   1     9927.01     9853.30     92.60 o 
   0   5   1     2584.99     2670.30     20.23 o 
   1   5   1     1649.25     1629.78     14.06 o 
   2   5   1    16719.81    17376.65    110.09 o 
   3   5   1    44410.27    45043.72    564.87 o 
   4   5   1     4562.21     4986.02     42.07 o 
   5   5   1    10442.09    10600.21     85.63 o 
   6   5   1      461.65      451.13      8.55 o 
   7   5   1       46.08       48.21      5.38 o 
   8   5   1     1377.43     1337.45     20.98 o 
   9   5   1     1204.80     1216.39     24.21 o 
  10   5   1      100.82       99.38      8.27 o 
 -10   6   1       27.40       12.43     11.41 o 
  -9   6   1        0.10       -1.95      5.21 o 
  -8   6   1     2992.19     2963.18     40.67 o 
  -7   6   1     5559.60     5491.69     55.17 o 
  -6   6   1      180.48      204.60      6.04 o 
  -5   6   1      278.55      253.15      5.86 o 
  -4   6   1     6871.76     7439.55     61.02 o 
  -3   6   1       77.54       46.32      5.29 o 
  -2   6   1    19450.03    20165.46    156.74 o 
  -1   6   1    10901.95    10937.68    245.14 o 
   0   6   1       89.19      126.72      5.60 o 
   1   6   1    16159.02    16327.39    149.27 o 
   2   6   1        3.14       12.02      1.65 o 
   3   6   1      225.87      320.34      4.24 o 
   4   6   1      248.81      375.85     14.13 o 
   5   6   1       23.93       27.99      3.39 o 
   6   6   1      479.42      466.58      8.63 o 
   7   6   1     6434.86     6456.40     56.20 o 
   8   6   1     1383.78     1378.35     21.44 o 
   9   6   1      385.01      387.08     12.04 o 
  10   6   1      126.51      125.41      8.87 o 
 -10   7   1      145.56      121.20      8.81 o 
  -9   7   1     1946.46     1994.30     28.54 o 
  -8   7   1      836.21      837.98     16.31 o 
  -7   7   1     3758.50     3713.88     35.38 o 
  -6   7   1     3141.57     3140.99     27.01 o 
  -5   7   1      933.55      918.35     11.89 o 
  -4   7   1    12405.42    12861.34    102.72 o 
  -3   7   1    38904.15    39721.39    315.84 o 
  -2   7   1      913.62      901.27      9.68 o 
  -1   7   1     1289.64     1489.50     14.26 o 
   0   7   1      162.70      142.59      3.41 o 
   1   7   1     3862.15     4177.35     35.56 o 
   2   7   1    11658.02    11824.34     82.95 o 
   3   7   1    39943.21    40722.50    283.83 o 
   4   7   1       10.61       14.17      2.98 o 
   5   7   1      288.57      286.32      6.64 o 
   6   7   1      855.17      884.90     12.45 o 
   7   7   1       26.77       36.06      4.28 o 
   8   7   1     3535.84     3489.32     41.03 o 
   9   7   1      568.25      577.39     14.13 o 
  -9   8   1       96.56       97.42      7.81 o 
  -8   8   1     1781.01     1781.26     25.50 o 
  -7   8   1    12005.33    11873.55     87.99 o 
  -6   8   1      284.27      263.06      6.71 o 
  -5   8   1       20.73       44.65      8.40 o 
  -4   8   1     4595.74     4852.04     41.87 o 
  -3   8   1       17.10       20.90      2.68 o 
  -2   8   1    34908.13    35876.45    259.64 o 
  -1   8   1    14336.17    14592.39    118.73 o 
   0   8   1     3543.46     3493.74     26.61 o 
   1   8   1     1703.54     1507.48     12.83 o 
   2   8   1    11843.81    12360.87     74.47 o 
   3   8   1      948.64      980.73      8.75 o 
   4   8   1       10.58       18.50      3.15 o 
   5   8   1      238.04      237.39      6.41 o 
   6   8   1       53.50       63.58      6.48 o 
   7   8   1     2172.48     2145.59     23.44 o 
   8   8   1      867.67      876.86     16.58 o 
   9   8   1       14.81        9.34      5.43 o 
  -9   9   1     1893.30     1878.04     27.72 o 
  -8   9   1      674.74      664.97     14.53 o 
  -7   9   1      905.13      873.19     12.30 o 
  -6   9   1     7283.16     7139.16     61.02 o 
  -5   9   1      428.12      413.09      8.29 o 
  -4   9   1     1151.25     1089.85     10.85 o 
  -3   9   1    19382.77    20248.37    145.43 o 
  -2   9   1      849.53     1119.16     10.85 o 
  -1   9   1     2327.16     2478.17     19.56 o 
   0   9   1      583.52      539.34      7.25 o 
   1   9   1      938.20      930.60      9.09 o 
   2   9   1    13222.12    13477.60    118.48 o 
   3   9   1     5385.22     4986.20     31.56 o 
   4   9   1        1.02        3.33      1.68 o 
   5   9   1      427.45      466.55     10.24 o 
   6   9   1     2075.96     2111.46     22.54 o 
   7   9   1     1113.84     1104.30     15.25 o 
   8   9   1      827.06      852.09     16.60 o 
   9   9   1     1329.96     1350.25     22.51 o 
  -9  10   1        1.14        0.52      5.28 o 
  -8  10   1     3868.40     3789.75     44.25 o 
  -7  10   1     1625.00     1607.26     19.51 o 
  -6  10   1      796.32      786.13     11.10 o 
  -5  10   1        6.40        8.02      3.39 o 
  -4  10   1     6926.95     7391.41     54.49 o 
  -3  10   1     1505.97     1645.07     14.96 o 
  -2  10   1    15973.33    16200.96    129.47 o 
  -1  10   1    11587.65    12375.58     80.62 o 
   0  10   1     1039.40     1035.09     10.25 o 
   1  10   1      305.16      234.62      4.05 o 
   2  10   1    13945.23    14183.27     92.76 o 
   3  10   1     1257.90     1272.91     11.28 o 
   4  10   1     2413.98     2441.89     20.62 o 
   5  10   1     1307.27     1278.16     17.78 o 
   6  10   1      364.48      386.54     10.44 o 
   7  10   1     1589.34     1571.95     19.21 o 
   8  10   1     2489.63     2386.49     31.45 o 
   9  10   1      152.80      182.45      9.47 o 
  -9  11   1     2655.88     2682.14     43.19 o 
  -8  11   1      742.01      715.28     15.56 o 
  -7  11   1     1061.60     1001.51     23.53 o 
  -6  11   1     3741.94     3721.14     31.98 o 
  -5  11   1      170.48      181.69      6.56 o 
  -4  11   1     1458.45     1505.97     14.40 o 
  -3  11   1     3509.57     3473.19     27.78 o 
  -2  11   1     2015.50     2140.88     23.94 o 
  -1  11   1      717.29      742.31      7.40 o 
   0  11   1     2761.77     2635.52     28.85 o 
   1  11   1      864.90      825.83      9.39 o 
   2  11   1     1852.54     1841.83     14.63 o 
   3  11   1     1326.47     1249.58     10.34 o 
   4  11   1      128.60      173.52      4.66 o 
   5  11   1      386.68      398.00     14.71 o 
   6  11   1     8436.78     8327.02     70.71 o 
   7  11   1      687.80      667.26     12.00 o 
   8  11   1      385.99      405.58     12.25 o 
   9  11   1     1586.10     1625.40     25.71 o 
  -9  12   1       10.82       13.23      5.83 o 
  -8  12   1      661.54      713.00     13.08 o 
  -7  12   1       16.60       15.14      4.47 o 
  -6  12   1       96.07      102.74      6.02 o 
  -5  12   1     2414.92     2420.44     25.28 o 
  -4  12   1     6464.22     6585.06     49.69 o 
  -3  12   1       30.79       35.02      3.89 o 
  -2  12   1     8481.11     8594.68     70.85 o 
  -1  12   1      332.79      450.77      5.89 o 
   0  12   1      141.01      107.89      4.67 o 
   1  12   1     3122.19     3186.21     23.43 o 
   2  12   1     8096.40     8184.02     54.95 o 
   3  12   1     1520.38     1587.07     12.47 o 
   4  12   1     4032.83     3970.03     36.54 o 
   5  12   1     4431.94     4448.40     46.69 o 
   6  12   1      919.22      891.79     13.41 o 
   7  12   1      299.61      304.65      8.50 o 
   8  12   1     2167.80     1946.96     27.80 o 
   9  12   1       48.93       40.56      7.63 o 
  -9  13   1      406.89      475.00     14.17 o 
  -8  13   1      446.12      467.13     10.82 o 
  -7  13   1      550.14      520.85     10.06 o 
  -6  13   1     4459.53     4433.34     41.76 o 
  -5  13   1       31.98       31.29     13.03 o 
  -4  13   1     2928.51     3026.31     29.54 o 
  -3  13   1       47.87       56.45      3.56 o 
  -2  13   1        5.73        6.45      3.10 o 
  -1  13   1     5516.42     5646.61     42.66 o 
   0  13   1    18185.74    18053.21    118.50 o 
   1  13   1        3.65       17.04      5.39 o 
   2  13   1      321.55      279.61      4.99 o 
   3  13   1       63.36       62.61      2.86 o 
   4  13   1      815.03      838.97     12.59 o 
   5  13   1      135.95      117.68      9.34 o 
   6  13   1    11206.04    11266.68     93.73 o 
   7  13   1      264.15      246.93      8.18 o 
   8  13   1     2463.74     2431.52     27.68 o 
   9  13   1       89.98      101.26      8.39 o 
  -8  14   1      464.47      493.34     11.10 o 
  -7  14   1      321.81      276.94      8.58 o 
  -6  14   1      447.44      443.04     10.26 o 
  -5  14   1      531.83      535.97     14.73 o 
  -4  14   1    12322.84    12220.01    100.32 o 
  -3  14   1       10.95       12.54      3.07 o 
  -2  14   1     2317.48     2200.60     22.42 o 
  -1  14   1     1286.57     1384.57     12.99 o 
   0  14   1     1849.46     1870.96     16.26 o 
   1  14   1     1897.41     1880.68     17.67 o 
   2  14   1     4046.66     4034.41     35.42 o 
   3  14   1     2441.81     2381.17     21.14 o 
   4  14   1    14782.62    14838.28    130.38 o 
   5  14   1     1324.07     1205.08     18.29 o 
   6  14   1      855.70      855.34     17.97 o 
   7  14   1      265.55      249.55      7.99 o 
   8  14   1     1067.06     1061.04     16.61 o 
  -8  15   1      726.02      773.69     14.12 o 
  -7  15   1      183.72      176.19      7.68 o 
  -6  15   1     7283.71     7234.83     64.08 o 
  -5  15   1       93.52      124.09     11.41 o 
  -4  15   1     1303.42     1268.33     16.56 o 
  -3  15   1       31.91       30.57      3.52 o 
  -2  15   1        5.25        8.32      4.87 o 
  -1  15   1     1386.52     1326.15     15.29 o 
   0  15   1    25684.63    24577.00    231.77 o 
   1  15   1      264.50      253.38      5.86 o 
   2  15   1     1420.53     1403.23     14.88 o 
   3  15   1      496.22      554.03      7.99 o 
   4  15   1      251.94      274.99      8.13 o 
   5  15   1      859.20      807.85     14.83 o 
   6  15   1     5892.70     5846.28     61.04 o 
   7  15   1      310.90      305.00     10.82 o 
   8  15   1     3192.85     3119.84     33.86 o 
  -8  16   1      248.13      238.66      9.01 o 
  -7  16   1      242.30      226.64      8.08 o 
  -6  16   1      295.87      290.38      8.93 o 
  -5  16   1      362.35      373.87     12.53 o 
  -4  16   1     8688.39     8500.62     72.74 o 
  -3  16   1      129.48      111.47      5.83 o 
  -2  16   1     3166.89     3033.03     29.69 o 
  -1  16   1      411.94      430.28      8.41 o 
   0  16   1     1612.36     1719.26     14.84 o 
   1  16   1      267.73      307.59      6.33 o 
   2  16   1     1363.42     1363.83     14.90 o 
   3  16   1        8.18       15.90      4.29 o 
   4  16   1    16630.99    15892.84    147.81 o 
   5  16   1      433.67      431.85     11.37 o 
   6  16   1      214.43      216.40     12.51 o 
   7  16   1       91.16       78.09      5.86 o 
   8  16   1        9.74       24.67      6.33 o 
  -8  17   1      646.84      690.65     13.89 o 
  -7  17   1      459.98      509.97     11.37 o 
  -6  17   1     6888.51     6693.84     60.72 o 
  -5  17   1      142.78      143.00      8.72 o 
  -4  17   1     2335.84     2287.25     25.27 o 
  -3  17   1      173.77      167.24      5.98 o 
  -2  17   1       28.89       35.61      4.50 o 
  -1  17   1      207.29      202.89      6.64 o 
   0  17   1    22584.85    22475.50    162.84 o 
   1  17   1     1239.75     1140.99     15.63 o 
   2  17   1     4035.87     3960.10     33.39 o 
   3  17   1     2348.35     2502.50     23.17 o 
   4  17   1       41.83       59.13      5.76 o 
   5  17   1       67.16       55.92      5.97 o 
   6  17   1     2784.60     2617.46     32.96 o 
   7  17   1      207.53      221.68      8.53 o 
   8  17   1     3766.78     3990.33     46.05 o 
  -7  18   1      139.00      138.74      8.37 o 
  -6  18   1       35.75       58.66      5.91 o 
  -5  18   1      151.40      150.17      7.24 o 
  -4  18   1     4585.66     4473.91     42.52 o 
  -3  18   1      247.45      188.14      7.03 o 
  -2  18   1     6721.10     6420.05     56.04 o 
  -1  18   1     2023.77     2007.46     21.56 o 
   0  18   1     1783.27     1845.19     43.39 o 
   1  18   1       76.74       71.38      5.79 o 
   2  18   1     3396.84     3252.55     32.08 o 
   3  18   1      619.93      540.92      9.91 o 
   4  18   1    12105.21    11880.87    113.78 o 
   5  18   1     1660.46     1593.47     23.16 o 
   6  18   1     2516.51     2510.79     32.41 o 
   7  18   1       54.07       72.26      6.00 o 
  -7  19   1       28.20       34.11      6.17 o 
  -6  19   1     4696.02     4792.99     46.81 o 
  -5  19   1       36.82       49.21      5.54 o 
  -4  19   1     6447.26     6160.73     56.04 o 
  -3  19   1       84.54       68.32      4.56 o 
  -2  19   1     3711.90     3637.43     34.95 o 
  -1  19   1     1319.54     1242.60     19.07 o 
   0  19   1     4351.87     4154.08     45.29 o 
   1  19   1      172.64      183.53      8.73 o 
   2  19   1     6710.49     6782.59     68.16 o 
   3  19   1       12.74       17.42      4.72 o 
   4  19   1      280.85      251.05      9.32 o 
   5  19   1      357.23      339.29     10.71 o 
   6  19   1     1522.29     1495.38     23.24 o 
   7  19   1     1045.18     1079.60     20.92 o 
  -7  20   1      250.40      287.09     11.20 o 
  -6  20   1      128.69      165.17      8.95 o 
  -5  20   1     1281.70     1206.95     17.85 o 
  -4  20   1      670.40      667.51     12.71 o 
  -3  20   1       42.85       46.29      5.18 o 
  -2  20   1     9245.16     9158.64     77.94 o 
  -1  20   1      259.47      284.38     10.17 o 
   0  20   1        9.25       57.51     10.88 o 
   1  20   1      398.88      344.55     13.08 o 
   2  20   1     4574.49     4483.02     48.21 o 
   3  20   1     1191.20     1192.47     19.27 o 
   4  20   1     3696.53     3687.86     42.54 o 
   5  20   1     1355.21     1289.83     20.92 o 
   6  20   1     2754.10     2719.82     35.15 o 
   7  20   1      526.67      532.05     12.63 o 
  -6  21   1     1814.59     1806.38     26.87 o 
  -5  21   1      293.66      311.24      9.68 o 
  -4  21   1     4016.18     3931.04     39.64 o 
  -3  21   1      662.19      646.85     10.90 o 
  -2  21   1     2884.67     2916.60     38.07 o 
  -1  21   1     1554.30     1425.95     21.53 o 
   0  21   1     1934.03     1865.25     25.39 o 
   1  21   1      147.42      151.69     11.19 o 
   2  21   1     5970.35     6093.90    104.27 o 
   3  21   1     2057.85     1955.98     26.71 o 
   4  21   1      223.80      197.36      8.90 o 
   5  21   1     1010.26     1034.52     18.66 o 
   6  21   1      835.77      891.95     18.05 o 
  -6  22   1     1370.75     1416.51     23.56 o 
  -5  22   1     1275.82     1232.09     19.46 o 
  -4  22   1      252.45      270.53      9.12 o 
  -3  22   1       88.52      103.37     10.36 o 
  -2  22   1     8265.86     8219.32     83.47 o 
  -1  22   1      208.57      238.27     10.01 o 
   0  22   1        9.16       29.76      5.91 o 
   1  22   1     2492.22     2332.66     29.89 o 
   2  22   1     1720.69     1789.23     29.97 o 
   3  22   1        4.11       17.36      6.23 o 
   4  22   1     4045.31     3920.84     45.54 o 
   5  22   1      312.16      287.08     10.55 o 
   6  22   1     1526.13     1556.65     25.05 o 
  -5  23   1       67.31       71.62      7.01 o 
  -4  23   1     2628.12     2654.34     30.46 o 
  -3  23   1     4812.67     4742.51     53.43 o 
  -2  23   1      968.13      997.55     21.09 o 
  -1  23   1     1568.91     1532.25     23.26 o 
   0  23   1      447.69      473.94     12.40 o 
   1  23   1      476.55      494.07     15.00 o 
   2  23   1     7592.06     7719.70    250.01 o 
   3  23   1     1133.83     1100.00     23.27 o 
   4  23   1      457.66      458.53     12.69 o 
   5  23   1     1368.19     1382.55     23.12 o 
  -5  24   1      875.22      841.57     17.58 o 
  -4  24   1      163.44      181.54     10.86 o 
  -3  24   1      462.99      450.31     15.10 o 
  -2  24   1     2015.05     2103.22     29.40 o 
  -1  24   1     1114.57     1096.49     19.44 o 
   0  24   1        5.53       23.30      5.89 o 
   1  24   1     2431.01     2416.08     37.83 o 
   2  24   1     1358.82     1506.68     59.13 o 
   3  24   1       52.61       58.58     10.55 o 
   4  24   1     1153.12     1151.14     24.71 o 
   5  24   1       30.65       26.04      6.29 o 
  -4  25   1      250.75      274.46     12.88 o 
  -3  25   1     4907.70     4797.31     65.52 o 
  -2  25   1       28.45       35.48      8.26 o 
  -1  25   1     2125.43     2052.64     34.09 o 
   0  25   1      668.59      710.56     18.37 o 
   1  25   1      249.58      297.15     12.72 o 
   2  25   1     1989.28     2056.95     50.81 o 
   3  25   1     2305.75     2342.48     45.07 o 
   4  25   1      368.38      378.35     14.95 o 
  -3  26   1      187.52      199.25     11.93 o 
  -2  26   1       26.82       25.98     10.48 o 
  -1  26   1      647.28      677.82     18.59 o 
   0  26   1        4.39       43.62      7.35 o 
   1  26   1     3153.61     3061.14     79.01 o 
   2  26   1      520.33      485.68     23.25 o 
   3  26   1       97.34      144.38     10.80 o 
  -2  27   1      183.50      194.18     17.80 o 
  -1  27   1     1574.82     1638.45     30.49 o 
   0  27   1     2949.41     3001.84     46.18 o 
   1  27   1      453.87      581.30     17.53 o 
   2  27   1       10.61        8.75     10.33 o 
 -10   0   2     4871.73     4920.19     99.03 o 
  -8   0   2     1040.10      969.63     29.57 o 
  -6   0   2    14839.91    14881.39    138.20 o 
  -4   0   2    24814.71    25237.03    204.15 o 
  -2   0   2     1921.67     2029.53     17.33 o 
   0   0   2    18991.84    19758.71    316.89 o 
   2   0   2     1797.10     2070.51     20.78 o 
   4   0   2     3494.67     3473.45     35.06 o 
   6   0   2     5217.34     5204.83     64.58 o 
   8   0   2     4550.14     4487.62     86.11 o 
  10   0   2      182.55      183.71     18.51 o 
 -10   1   2     4453.89     4515.46     65.51 o 
  -9   1   2       95.20       82.22      9.08 o 
  -8   1   2      916.02      910.35     20.30 o 
  -7   1   2       37.86       34.91      5.82 o 
  -6   1   2     6662.87     6754.58     50.69 o 
  -5   1   2      189.92      202.56      4.34 o 
  -4   1   2    13282.03    12891.28    101.30 o 
  -3   1   2     8990.75     9459.44     63.42 o 
  -2   1   2     2165.95     1846.92     13.19 o 
  -1   1   2     4038.91     4203.71     74.21 o 
   0   1   2     7549.19     8116.43    208.79 o 
   1   1   2      123.89      152.41      4.63 o 
   2   1   2      603.03      714.88      8.87 o 
   3   1   2     1097.58     1071.46     11.32 o 
   4   1   2    26718.74    26776.32    207.11 o 
   5   1   2      932.88      930.50      8.96 o 
   6   1   2     4765.06     4650.97     42.47 o 
   7   1   2        0.09       -0.84      4.01 o 
   8   1   2      305.29      295.33     12.18 o 
   9   1   2      134.10      123.83      9.94 o 
  10   1   2     1485.98     1600.33     31.82 o 
 -10   2   2     3205.06     3292.67     51.65 o 
  -9   2   2      308.85      270.68     12.69 o 
  -8   2   2      467.65      415.92     27.48 o 
  -7   2   2       31.17       21.39      4.51 o 
  -6   2   2     7627.07     7521.23     56.13 o 
  -5   2   2       28.99       54.32      2.21 o 
  -4   2   2     9156.15     9359.28     56.78 o 
  -3   2   2      395.90      443.77      6.14 o 
  -2   2   2     2791.88     2995.20     28.61 o 
   0   2   2     9361.12     9972.54    115.43 o 
   1   2   2     2486.96     2549.40     21.17 o 
   2   2   2    12675.46    12692.39    121.33 o 
   3   2   2     1301.10     1403.60     14.29 o 
   4   2   2     1555.84     1357.31     12.13 o 
   5   2   2      405.57      424.21      5.94 o 
   6   2   2     5602.43     5687.81     48.75 o 
   7   2   2      792.07      748.75     13.91 o 
   8   2   2     4351.51     4273.01     47.44 o 
   9   2   2      822.69      839.94     20.70 o 
  10   2   2      761.23      772.91     21.61 o 
 -10   3   2     2190.07     2209.79     39.17 o 
  -9   3   2       35.42       33.57      7.60 o 
  -8   3   2     2128.06     2111.63     28.05 o 
  -7   3   2       14.44       13.67      4.25 o 
  -6   3   2     1152.62     1138.95     12.42 o 
  -5   3   2     2940.65     2933.93     24.12 o 
  -4   3   2     3577.18     3327.75     25.89 o 
  -3   3   2     8024.24     8347.12     66.75 o 
  -2   3   2    11576.36    11475.63     93.21 o 
  -1   3   2    24633.07    25001.00    226.46 o 
   0   3   2    27970.25    29163.96    331.65 o 
   1   3   2     3182.15     3374.03     31.89 o 
   2   3   2    67174.86    68016.24   1179.74 o 
   3   3   2     5934.41     6102.97     49.45 o 
   4   3   2    10856.08    10766.13     76.13 o 
   5   3   2     2631.71     2604.90     24.49 o 
   6   3   2     6079.90     5987.22     51.20 o 
   7   3   2       70.90       74.92      6.12 o 
   8   3   2       63.35       55.02      7.18 o 
   9   3   2      166.51      169.89     10.09 o 
  10   3   2     3153.42     3228.71     50.69 o 
 -10   4   2      735.93      769.97     21.77 o 
  -9   4   2      818.81      805.68     17.28 o 
  -8   4   2        0.88       -1.59      5.00 o 
  -7   4   2      211.35      205.99      8.09 o 
  -6   4   2     9936.85     9996.95     73.43 o 
  -5   4   2      751.32      817.93      9.64 o 
  -4   4   2    10395.43    10378.25     74.46 o 
  -3   4   2       74.14       59.61      3.30 o 
  -2   4   2      149.05      153.03      3.81 o 
  -1   4   2     7167.28     7386.55     69.31 o 
   0   4   2    43510.23    40630.67   1908.76 o 
   1   4   2     3543.99     3736.85     27.31 o 
   2   4   2      111.66       65.80      5.59 o 
   3   4   2      419.03      390.49      5.49 o 
   4   4   2       16.46        9.04      2.65 o 
   5   4   2      907.35      931.57     11.79 o 
   6   4   2     1707.25     1717.24     18.62 o 
   7   4   2     6973.59     6910.61     69.58 o 
   8   4   2     3375.02     3355.83     39.35 o 
   9   4   2     1087.36     1107.30     19.66 o 
  10   4   2     2535.66     2514.10     42.77 o 
 -10   5   2      815.70      820.59     22.17 o 
  -9   5   2        0.38        3.77      6.23 o 
  -8   5   2     7709.85     7593.88     77.20 o 
  -7   5   2       19.99       21.57      4.62 o 
  -6   5   2      581.46      637.48      9.20 o 
  -5   5   2     2695.82     2692.56     22.81 o 
  -4   5   2     2024.56     1999.27     29.06 o 
  -3   5   2     7161.69     7507.01     60.60 o 
  -2   5   2    44704.94    45915.85    365.45 o 
  -1   5   2       19.70       10.57      3.20 o 
   0   5   2     2789.45     2751.41     38.35 o 
   1   5   2     8489.66     8908.82     77.34 o 
   2   5   2    11522.35    12018.24     81.05 o 
   3   5   2    17923.08    19093.82    125.14 o 
   4   5   2    20905.55    21065.75    169.86 o 
   5   5   2     2918.42     2909.48     27.12 o 
   6   5   2     4319.65     4285.39     38.53 o 
   7   5   2      254.07      254.09      8.96 o 
   8   5   2      548.13      547.73     13.06 o 
   9   5   2       86.06       89.06      7.57 o 
 -10   6   2      126.73      120.08      8.60 o 
  -9   6   2      493.70      480.31     13.95 o 
  -8   6   2      227.23      227.49      9.77 o 
  -7   6   2     5203.29     5160.97     41.52 o 
  -6   6   2     3676.56     3548.06     29.57 o 
  -5   6   2     1320.04     1387.82     25.84 o 
  -4   6   2     7441.33     7394.62     60.71 o 
  -3   6   2     3451.91     3344.64     25.56 o 
  -2   6   2     2723.47     2801.48     21.52 o 
  -1   6   2        7.03       13.25      3.20 o 
   0   6   2      579.47      695.34      7.79 o 
   1   6   2      931.60      925.22     13.18 o 
   2   6   2    32597.68    32459.61    258.28 o 
   3   6   2       50.04       87.56      4.79 o 
   4   6   2       71.38       81.05      5.46 o 
   5   6   2      222.04      221.99      7.18 o 
   6   6   2     4384.13     4398.85     39.59 o 
   7   6   2       92.23       83.47      8.04 o 
   8   6   2     2875.73     2927.52     35.84 o 
   9   6   2     1174.10     1225.54     25.64 o 
 -10   7   2      305.04      293.01     11.60 o 
  -9   7   2      253.11      240.76     10.25 o 
  -8   7   2     7246.52     7166.39     73.77 o 
  -7   7   2     4978.25     4841.77     39.48 o 
  -6   7   2     1137.46     1070.84     14.01 o 
  -5   7   2     2496.84     2523.10     28.42 o 
  -4   7   2       50.79       68.78      6.42 o 
  -3   7   2    10651.83    11097.85     78.73 o 
  -2   7   2    41340.64    42881.77    321.65 o 
  -1   7   2     3601.92     3785.21     31.88 o 
   0   7   2        6.82       17.63      4.53 o 
   1   7   2     3085.20     3061.56     23.31 o 
   2   7   2     4490.67     4568.13     30.73 o 
   3   7   2     6977.07     7303.92     47.98 o 
   4   7   2    29933.54    31379.31    308.58 o 
   5   7   2       77.05       77.93      9.04 o 
   6   7   2     5811.76     5782.37     50.37 o 
   7   7   2     1036.09     1013.07     14.04 o 
   8   7   2     1163.09     1161.99     19.43 o 
   9   7   2      926.98      948.09     18.44 o 
  -9   8   2     3408.75     3438.24     45.68 o 
  -8   8   2        2.95       14.36      5.80 o 
  -7   8   2     2984.72     2905.59     26.41 o 
  -6   8   2     3073.41     3005.06     29.19 o 
  -5   8   2      197.05      190.43      6.31 o 
  -4   8   2      772.98      703.87     11.05 o 
  -3   8   2    21521.72    22568.77    161.82 o 
  -2   8   2     4870.58     5272.10     43.43 o 
  -1   8   2     6361.89     6515.13     61.56 o 
   0   8   2      612.80      550.73      7.07 o 
   1   8   2     2275.74     2270.93     20.22 o 
   2   8   2    28575.06    30093.81    217.23 o 
   3   8   2     3565.17     3349.69     23.44 o 
   4   8   2        3.26       16.97      3.67 o 
   5   8   2     1576.91     1569.58     17.43 o 
   6   8   2     2454.48     2503.80     25.43 o 
   7   8   2        1.16        6.57      6.82 o 
   8   8   2     3254.81     3201.91     38.49 o 
   9   8   2      156.44      182.05      9.79 o 
  -9   9   2      342.69      373.18     12.27 o 
  -8   9   2     6811.68     6739.61     70.42 o 
  -7   9   2     7284.25     7203.19     56.22 o 
  -6   9   2      250.08      263.08      6.93 o 
  -5   9   2     1645.40     1773.56     19.23 o 
  -4   9   2      884.88     1039.57     10.66 o 
  -3   9   2     5735.08     6007.91     44.55 o 
  -2   9   2     9974.13     9821.02     70.24 o 
  -1   9   2       78.29       69.52      3.01 o 
   0   9   2      818.39      844.38     10.98 o 
   1   9   2    24121.26    23983.77    264.02 o 
   2   9   2     3011.60     3264.26     25.24 o 
   3   9   2     5765.37     6053.05     40.57 o 
   4   9   2     8847.96     9034.72     73.31 o 
   5   9   2      962.25      952.48     12.72 o 
   6   9   2     6795.67     6779.67     58.48 o 
   7   9   2     7649.40     7565.97     65.43 o 
   8   9   2       79.72       83.16      6.98 o 
   9   9   2      749.31      773.91     16.62 o 
  -9  10   2     2046.65     2090.11     35.96 o 
  -8  10   2      170.52      176.49      9.19 o 
  -7  10   2     4015.80     3909.67     37.57 o 
  -6  10   2      455.73      454.57      8.56 o 
  -5  10   2       40.01       39.61      4.11 o 
  -4  10   2     1949.18     1777.68     16.11 o 
  -3  10   2    15941.67    16354.31    119.78 o 
  -2  10   2       93.52       63.75      3.84 o 
  -1  10   2     7313.50     7752.86     69.61 o 
   0  10   2     6175.38     6149.54     50.78 o 
   1  10   2      692.98      764.52      9.05 o 
   2  10   2    13198.74    13679.54    140.27 o 
   3  10   2     6337.20     6512.21     43.68 o 
   4  10   2      361.14      355.29      7.43 o 
   5  10   2     6248.35     6236.03     53.66 o 
   6  10   2       89.23       96.20      5.82 o 
   7  10   2      441.07      449.81     11.68 o 
   8  10   2     2909.89     3004.13     37.05 o 
   9  10   2      534.55      507.60     13.98 o 
  -9  11   2        1.33        4.58      5.63 o 
  -8  11   2     1484.17     1447.18     22.78 o 
  -7  11   2      771.13      762.28     15.69 o 
  -6  11   2     1068.83     1032.92     15.97 o 
  -5  11   2     7472.08     7429.60     63.28 o 
  -4  11   2     3673.53     3691.65     29.58 o 
  -3  11   2     2142.30     2345.99     20.10 o 
  -2  11   2     4543.56     4415.20     38.35 o 
  -1  11   2      229.89      255.58      5.01 o 
   0  11   2      104.06      121.50      6.15 o 
   1  11   2    24454.78    24818.90    212.02 o 
   2  11   2      715.83      731.90     10.02 o 
   3  11   2     1041.78     1051.84      9.66 o 
   4  11   2     2481.15     2460.46     23.21 o 
   5  11   2       28.92       41.98      7.73 o 
   6  11   2     1456.62     1494.67     18.25 o 
   7  11   2     6752.83     6698.68     59.33 o 
   8  11   2     1210.09     1123.03     19.63 o 
   9  11   2      424.59      418.31     13.14 o 
  -9  12   2     2975.52     3029.85     39.21 o 
  -8  12   2        1.03        5.39      4.08 o 
  -7  12   2     3974.73     3801.72     33.58 o 
  -6  12   2      699.87      679.39     11.78 o 
  -5  12   2       14.00       17.41      4.22 o 
  -4  12   2     1542.84     1616.63     15.50 o 
  -3  12   2    11458.25    11409.88     82.35 o 
  -2  12   2      808.28      722.23     10.22 o 
  -1  12   2    12914.97    13238.72     94.89 o 
   0  12   2    12395.09    12894.63    103.30 o 
   1  12   2     1407.41     1516.22     14.02 o 
   2  12   2      556.76      531.90     14.31 o 
   3  12   2     3332.22     3284.99     23.94 o 
   4  12   2      180.95      215.68     21.17 o 
   5  12   2     6535.80     6542.02     65.21 o 
   6  12   2        1.41        6.53      4.18 o 
   7  12   2      158.07      164.56      7.45 o 
   8  12   2      140.51      188.08      9.35 o 
   9  12   2      241.49      262.63     11.21 o 
  -9  13   2      276.13      290.08     15.28 o 
  -8  13   2       80.91       74.52      6.57 o 
  -7  13   2      375.81      379.99      9.61 o 
  -6  13   2     1322.48     1234.28     16.73 o 
  -5  13   2    20377.00    20464.26    229.86 o 
  -4  13   2      948.82      961.24     12.27 o 
  -3  13   2       12.82       25.69      3.52 o 
  -2  13   2     1955.55     2000.80     20.50 o 
  -1  13   2      549.72      503.35     12.33 o 
   0  13   2       34.36       67.81      4.83 o 
   1  13   2    25486.94    25086.36    260.33 o 
   2  13   2     1220.50     1196.13     11.93 o 
   3  13   2     3336.08     3333.55     31.84 o 
   4  13   2      484.23      480.60     10.54 o 
   5  13   2      883.55      898.77     15.19 o 
   6  13   2       88.13       91.48      5.50 o 
   7  13   2     3423.09     3452.08     34.86 o 
   8  13   2     2291.23     2208.81     31.02 o 
  -9  14   2     4064.87     4277.91     51.14 o 
  -8  14   2        0.27        3.64      4.19 o 
  -7  14   2      979.61      959.34     13.75 o 
  -6  14   2       65.07       69.24      5.98 o 
  -5  14   2       30.58       46.50      5.02 o 
  -4  14   2       89.12       73.17      5.43 o 
  -3  14   2     4341.96     4429.27     35.38 o 
  -2  14   2     2204.32     2114.87     21.76 o 
  -1  14   2    24411.25    23637.13    191.55 o 
   0  14   2     3703.97     3685.79     33.07 o 
   1  14   2      582.18      534.15      8.35 o 
   2  14   2      296.47      301.94      5.87 o 
   3  14   2     1367.48     1380.99     12.46 o 
   4  14   2      772.64      776.52     13.79 o 
   5  14   2     5980.78     6107.60     73.50 o 
   6  14   2      119.85      120.02      6.20 o 
   7  14   2      393.68      428.62     10.20 o 
   8  14   2       21.99       24.17      4.88 o 
  -8  15   2      129.33      136.62      7.24 o 
  -7  15   2      596.51      586.98     10.96 o 
  -6  15   2     1417.81     1348.76     18.30 o 
  -5  15   2    11437.83    11611.69     96.70 o 
  -4  15   2      892.03      911.52     13.61 o 
  -3  15   2       88.34      103.34      4.86 o 
  -2  15   2      678.38      727.66     14.92 o 
  -1  15   2     2857.13     2941.45     29.52 o 
   0  15   2      218.86      199.94      6.11 o 
   1  15   2    14049.87    13691.03    110.16 o 
   2  15   2      497.74      487.45      7.37 o 
   3  15   2     2639.32     2714.44     30.01 o 
   4  15   2       68.28       50.76      6.52 o 
   5  15   2     2037.19     1999.51     40.63 o 
   6  15   2       74.14       73.77      6.27 o 
   7  15   2     2437.77     2393.69     27.15 o 
   8  15   2        0.76        5.18      4.85 o 
  -8  16   2        5.86        7.38      4.55 o 
  -7  16   2     1370.55     1415.79     17.66 o 
  -6  16   2       24.81       19.22      6.79 o 
  -5  16   2       24.03       22.65      4.61 o 
  -4  16   2      246.72      237.01      7.69 o 
  -3  16   2     1475.12     1428.42     15.31 o 
  -2  16   2     1308.75     1244.85     13.71 o 
  -1  16   2    10160.18    10029.51     84.50 o 
   0  16   2      337.60      368.57      6.16 o 
   1  16   2       55.54       62.77      7.58 o 
   2  16   2      213.64      199.21      6.80 o 
   3  16   2      824.00      797.77     11.92 o 
   4  16   2     1781.46     1649.67     22.65 o 
   5  16   2     7608.32     7495.74     75.16 o 
   6  16   2      470.04      432.49     11.49 o 
   7  16   2      736.83      789.29     14.01 o 
   8  16   2      893.37      950.62     16.19 o 
  -8  17   2       76.74       74.33      6.36 o 
  -7  17   2     1157.93     1189.15     18.06 o 
  -6  17   2       12.86       10.94      5.37 o 
  -5  17   2     8583.23     8456.43     73.37 o 
  -4  17   2      160.22      112.25      6.26 o 
  -3  17   2      155.53      175.94      6.37 o 
  -2  17   2     1333.38     1352.67     14.83 o 
  -1  17   2     7608.86     7616.50     66.35 o 
   0  17   2     3625.63     3641.95     33.80 o 
   1  17   2     4914.92     4762.68     49.68 o 
   2  17   2     1617.79     1573.10     18.30 o 
   3  17   2     3902.73     3655.01     30.66 o 
   4  17   2     1412.09     1437.26     20.86 o 
   5  17   2      337.34      331.35     10.02 o 
   6  17   2        6.02        8.88      4.92 o 
   7  17   2     3639.40     3551.27     36.96 o 
   8  17   2      122.55      138.18      7.83 o 
  -7  18   2     1432.91     1455.76     20.54 o 
  -6  18   2     1066.46     1001.51     15.91 o 
  -5  18   2      251.15      252.07      8.78 o 
  -4  18   2       62.71       54.68      5.19 o 
  -3  18   2     3794.43     3843.18     32.65 o 
  -2  18   2      100.95       87.30      5.30 o 
  -1  18   2    10318.77    10118.55    112.71 o 
   0  18   2     2623.19     2587.61     25.95 o 
   1  18   2       26.11       45.86     11.93 o 
   2  18   2      168.52      177.88      8.39 o 
   3  18   2     2629.31     2582.62     27.22 o 
   4  18   2      864.69      826.10     15.41 o 
   5  18   2     5805.09     5707.42     60.43 o 
   6  18   2        3.80       10.62      4.87 o 
   7  18   2     1590.67     1668.98     24.69 o 
  -7  19   2     2741.18     2800.50     31.97 o 
  -6  19   2       12.89        9.83      9.26 o 
  -5  19   2     4132.12     4073.54     40.52 o 
  -4  19   2      132.04      124.96      6.97 o 
  -3  19   2      816.13      858.23     10.55 o 
  -2  19   2      577.97      523.07     10.48 o 
  -1  19   2     3995.18     3946.19     37.07 o 
   0  19   2      375.88      362.81     10.60 o 
   1  19   2     3357.59     3244.89     36.91 o 
   2  19   2     1624.44     1460.69     20.72 o 
   3  19   2     6639.94     6310.16     64.82 o 
   4  19   2     3949.10     3789.96     43.04 o 
   5  19   2     1243.75     1204.06     20.03 o 
   6  19   2      143.42      134.64      8.25 o 
   7  19   2     2342.57     2510.39     42.17 o 
  -7  20   2      609.52      578.68     14.70 o 
  -6  20   2      614.86      607.14     13.15 o 
  -5  20   2      100.53      101.45      7.52 o 
  -4  20   2      520.08      475.59     10.96 o 
  -3  20   2     2873.58     2893.85     24.21 o 
  -2  20   2       81.11       76.17      6.61 o 
  -1  20   2     5079.68     4880.82     52.50 o 
   0  20   2     1903.89     1890.24     25.37 o 
   1  20   2     3362.51     3364.21     59.18 o 
   2  20   2     1517.83     1447.94     20.90 o 
   3  20   2     9720.01     9546.18     93.76 o 
   4  20   2        0.20        8.63      5.04 o 
   5  20   2     1746.93     1737.69     25.45 o 
   6  20   2      129.72      108.97      7.89 o 
   7  20   2      215.76      268.41     13.20 o 
  -6  21   2       87.53       72.06      6.47 o 
  -5  21   2      288.84      311.39      9.88 o 
  -4  21   2      301.56      311.66      9.28 o 
  -3  21   2     3048.96     2992.76     27.94 o 
  -2  21   2     3424.77     3329.77     39.31 o 
  -1  21   2     2481.51     2344.97     30.12 o 
   0  21   2     1407.95     1308.30     21.29 o 
   1  21   2     6642.48     6448.85     66.52 o 
   2  21   2       25.82        9.80      7.62 o 
   3  21   2      481.76      516.13     15.30 o 
   4  21   2     1118.27     1064.23     18.74 o 
   5  21   2        0.43        7.72      5.20 o 
   6  21   2      521.06      511.88     13.82 o 
  -6  22   2      345.17      317.20     10.83 o 
  -5  22   2       85.04      100.82      6.86 o 
  -4  22   2      853.14      822.96     17.84 o 
  -3  22   2     8062.52     7754.10    102.08 o 
  -2  22   2      925.85      844.85     16.63 o 
  -1  22   2      773.40      790.61     15.69 o 
   0  22   2     2679.05     2584.61     32.60 o 
   1  22   2      792.75      865.12     16.27 o 
   2  22   2     1477.43     1427.46     21.50 o 
   3  22   2     6137.97     5909.52     76.23 o 
   4  22   2      324.08      323.39     10.77 o 
   5  22   2     2232.99     2194.52     30.52 o 
   6  22   2      295.47      281.54     11.68 o 
  -5  23   2      490.34      478.24     11.99 o 
  -4  23   2     1265.61     1272.57     19.12 o 
  -3  23   2     1949.30     1935.95     27.79 o 
  -2  23   2     1701.04     1658.93     25.21 o 
  -1  23   2     2987.84     2840.76     35.44 o 
   0  23   2     3019.28     2833.78     35.23 o 
   1  23   2     4147.25     4077.12     46.33 o 
   2  23   2      402.47      388.35     11.89 o 
   3  23   2     1509.56     1555.24     28.89 o 
   4  23   2     1489.70     1495.96     23.66 o 
   5  23   2        2.35       11.49      5.56 o 
  -5  24   2      152.53      169.60      8.89 o 
  -4  24   2     1605.38     1557.60     25.08 o 
  -3  24   2     3585.01     3626.77     44.05 o 
  -2  24   2      434.56      465.28     15.46 o 
  -1  24   2      890.89      931.00     17.85 o 
   0  24   2      931.51      909.64     26.28 o 
   1  24   2      689.00      765.12     26.49 o 
   2  24   2     3044.37     3022.48     84.75 o 
   3  24   2     2379.11     2358.79     38.58 o 
   4  24   2      727.55      862.64     21.25 o 
   5  24   2      892.89      821.87     17.63 o 
  -4  25   2     2841.85     2916.50     38.49 o 
  -3  25   2     1165.55     1253.64     22.22 o 
  -2  25   2     3128.51     3042.24     38.44 o 
  -1  25   2     1224.70     1254.83     21.56 o 
   0  25   2     1530.29     1477.90     26.10 o 
   1  25   2     1208.03     1220.68     20.98 o 
   2  25   2     2805.04     2724.61     61.43 o 
   3  25   2      626.76      653.61     18.19 o 
   4  25   2      176.35      185.56     12.63 o 
  -3  26   2      602.33      669.30     16.62 o 
  -2  26   2      134.17      152.01     12.48 o 
  -1  26   2      811.33      817.26     17.38 o 
   0  26   2      394.43      397.56     12.94 o 
   1  26   2      157.63      198.02     11.99 o 
   2  26   2     3751.79     3820.97     79.94 o 
   3  26   2       13.02       14.64      7.05 o 
  -2  27   2     1615.55     1635.19     33.91 o 
  -1  27   2       73.96       89.30     11.58 o 
   0  27   2     1927.71     2020.43     35.06 o 
   1  27   2     1664.08     1789.91     32.36 o 
   2  27   2     1543.16     1565.82     43.77 o 
  -9   0   3      595.22      572.94     24.54 o 
  -7   0   3       49.19       46.64      9.19 o 
  -5   0   3    35013.59    34874.60    410.46 o 
  -3   0   3     1957.36     2094.13     18.60 o 
  -1   0   3     6433.69     6997.82     65.87 o 
   1   0   3   163153.97   141017.30   1614.10 o 
   3   0   3     3176.53     2850.96     34.80 o 
   5   0   3      329.91      335.83      7.59 o 
   7   0   3     4899.58     4875.50    126.37 o 
   9   0   3     1893.98     1893.76     47.36 o 
 -10   1   3        2.86        2.48     13.06 o 
  -9   1   3     4689.73     4556.98     78.86 o 
  -8   1   3      551.05      547.01     15.78 o 
  -7   1   3     2926.26     2845.83     41.35 o 
  -6   1   3     1760.12     1823.37     16.83 o 
  -5   1   3      847.67      855.05      7.70 o 
  -4   1   3      142.43      165.63      4.57 o 
  -3   1   3     4467.90     4382.96     34.31 o 
  -2   1   3     2386.86     2599.53     21.97 o 
  -1   1   3    61093.56    53440.94    440.54 o 
   0   1   3     2330.13     2471.46     23.70 o 
   1   1   3     1252.52     1294.57      9.28 o 
   2   1   3      275.79      295.91      3.99 o 
   3   1   3     6744.97     6899.89     49.63 o 
   4   1   3     1371.58     1462.09     11.92 o 
   5   1   3    15656.50    15677.35    100.44 o 
   6   1   3        0.74        1.62      3.49 o 
   7   1   3     1499.76     1438.63     20.68 o 
   8   1   3      100.22       91.10      8.42 o 
   9   1   3      216.63      202.18     11.78 o 
  10   1   3      141.49      131.74     17.94 o 
 -10   2   3      219.14      229.17     17.15 o 
  -9   2   3      876.64      886.67     23.11 o 
  -8   2   3       74.67       54.92      7.27 o 
  -7   2   3       93.09       72.64      5.96 o 
  -6   2   3     1076.27     1124.05     17.28 o 
  -5   2   3    20965.38    21513.23    148.05 o 
  -4   2   3     2061.86     2261.86     16.92 o 
  -3   2   3     1582.17     1536.83     13.07 o 
  -2   2   3        7.37        8.35      2.55 o 
  -1   2   3     1155.20     1133.22      9.35 o 
   0   2   3     2449.97     2623.25     39.42 o 
   1   2   3     5878.17     5612.78     39.90 o 
   2   2   3     9597.30    10222.01    112.88 o 
   3   2   3    19323.47    19426.88    145.53 o 
   4   2   3     2012.79     1969.40     18.84 o 
   5   2   3        5.03       23.30      6.16 o 
   6   2   3       14.17       35.41      5.37 o 
   7   2   3     7804.59     7823.65     77.40 o 
   8   2   3       49.96       55.93      5.99 o 
   9   2   3     4059.05     4001.68     57.34 o 
  10   2   3       57.07       42.85      8.68 o 
 -10   3   3       76.64       80.11      9.64 o 
  -9   3   3     3364.20     3268.41     49.47 o 
  -8   3   3      802.93      784.91     19.56 o 
  -7   3   3     3021.34     2984.37     34.67 o 
  -6   3   3     1190.64     1092.08     12.15 o 
  -5   3   3     1944.28     1952.10     15.50 o 
  -4   3   3     3211.59     3474.64     24.59 o 
  -3   3   3     7006.11     6942.87     64.03 o 
  -2   3   3    11125.42    11522.67     97.10 o 
  -1   3   3     5616.82     5415.46     39.08 o 
   0   3   3    24097.79    24454.05    306.80 o 
   1   3   3     1023.22      990.54      9.62 o 
   2   3   3     1038.28     1020.67     10.38 o 
   3   3   3    11241.89    11821.40     83.77 o 
   4   3   3     2054.50     2153.39     20.35 o 
   5   3   3    12222.53    12355.16     87.67 o 
   6   3   3        1.84        8.57      3.23 o 
   7   3   3      937.09      903.57     15.83 o 
   8   3   3      919.49      908.71     16.35 o 
   9   3   3     1057.21     1105.35     19.86 o 
 -10   4   3      950.88      965.40     24.10 o 
  -9   4   3      953.41      916.47     29.92 o 
  -8   4   3     1444.44     1392.44     21.44 o 
  -7   4   3     2166.15     2068.95     26.47 o 
  -6   4   3     1415.70     1393.86     14.37 o 
  -5   4   3     9172.21     9205.25     75.62 o 
  -4   4   3      390.50      466.71     10.21 o 
  -3   4   3    11972.77    12287.30     98.58 o 
  -2   4   3     6846.08     6928.61     55.37 o 
  -1   4   3     1997.99     2092.16     15.94 o 
   0   4   3     1698.64     1842.71     34.71 o 
   1   4   3     3700.88     3535.05     29.13 o 
   2   4   3     3109.16     3029.48     25.72 o 
   3   4   3    17515.84    17756.10    128.18 o 
   4   4   3     6367.30     6217.73     51.45 o 
   5   4   3      101.27       90.61      7.11 o 
   6   4   3       15.56       16.27      3.55 o 
   7   4   3     4363.41     4346.42     46.84 o 
   8   4   3     1129.60     1112.81     18.64 o 
   9   4   3     3646.87     3670.84     43.67 o 
 -10   5   3      574.95      545.45     21.89 o 
  -9   5   3      851.18      887.10     24.80 o 
  -8   5   3      367.58      352.26     10.88 o 
  -7   5   3     7472.24     7479.45     78.23 o 
  -6   5   3     2548.82     2433.94     21.78 o 
  -5   5   3      721.30      774.77      9.68 o 
  -4   5   3     2735.41     2867.29     29.62 o 
  -3   5   3    17939.76    18587.41    163.42 o 
  -2   5   3    26282.41    27644.45    223.66 o 
  -1   5   3    20391.37    20213.68    134.04 o 
   0   5   3     4417.79     4573.91     37.35 o 
   1   5   3     8351.87     8213.17     91.94 o 
   2   5   3     3976.28     4014.12     27.16 o 
   3   5   3    12275.79    12702.57     82.49 o 
   4   5   3       10.89       27.65      5.87 o 
   5   5   3    11942.50    12008.72     96.47 o 
   6   5   3       97.98      117.82      5.39 o 
   7   5   3      882.50      863.32     15.21 o 
   8   5   3     2487.92     2494.17     34.92 o 
   9   5   3      101.51      107.12      8.23 o 
 -10   6   3      838.62      820.84     22.33 o 
  -9   6   3     4025.51     4103.12     61.43 o 
  -8   6   3     6341.38     6176.36     64.80 o 
  -7   6   3     5400.46     5415.79     43.30 o 
  -6   6   3      207.54      196.24      5.76 o 
  -5   6   3     1826.63     1831.66     23.54 o 
  -4   6   3       52.11       68.77      3.59 o 
  -3   6   3    13640.43    14049.13    113.12 o 
  -2   6   3     1515.20     1369.17     11.55 o 
  -1   6   3     1172.34     1098.00      9.48 o 
   0   6   3     1785.05     1698.78     18.02 o 
   1   6   3    14919.72    15172.82    111.24 o 
   2   6   3     9429.43     9728.07     63.74 o 
   3   6   3     5560.06     5497.33     40.59 o 
   4   6   3    12068.91    12804.81     91.30 o 
   5   6   3     3316.40     3431.91     31.38 o 
   6   6   3      453.90      434.79      8.73 o 
   7   6   3     3084.27     3078.69     48.07 o 
   8   6   3      663.53      637.70     14.60 o 
   9   6   3     5494.28     5525.81     60.54 o 
 -10   7   3      293.97      276.48     11.48 o 
  -9   7   3      297.41      292.44     11.31 o 
  -8   7   3       85.73       85.10      6.97 o 
  -7   7   3     3182.75     3212.46     28.35 o 
  -6   7   3     2228.07     2180.97     24.81 o 
  -5   7   3      402.92      398.88      7.05 o 
  -4   7   3     6149.89     6283.73     52.51 o 
  -3   7   3     8035.43     7923.66     64.28 o 
  -2   7   3     1465.36     1524.83     12.69 o 
  -1   7   3     2600.76     2535.25     26.13 o 
   0   7   3      981.52     1034.30     10.85 o 
   1   7   3      475.37      436.37     12.72 o 
   2   7   3    19696.03    20797.79    155.48 o 
   3   7   3     9668.62     9901.43     64.49 o 
   4   7   3      685.44      632.22      7.01 o 
   5   7   3     3493.22     3552.37     45.70 o 
   6   7   3       56.19       61.62      4.58 o 
   7   7   3      980.95      964.70     13.71 o 
   8   7   3     1531.08     1549.56     23.22 o 
   9   7   3      173.12      188.72     12.24 o 
  -9   8   3      719.38      759.83     16.47 o 
  -8   8   3     4753.13     4719.67     52.26 o 
  -7   8   3     1166.51     1158.17     14.16 o 
  -6   8   3     1603.11     1595.46     19.85 o 
  -5   8   3     2239.85     2261.77     22.69 o 
  -4   8   3      275.31      260.30      5.13 o 
  -3   8   3    11021.51    11141.94     79.37 o 
  -2   8   3    25333.88    26216.65    334.43 o 
  -1   8   3     3210.85     3078.64     24.03 o 
   0   8   3     2949.97     2748.04     35.23 o 
   1   8   3     7848.33     8055.39     58.13 o 
   2   8   3      369.70      414.16      5.59 o 
   3   8   3      221.57      145.74      3.49 o 
   4   8   3     4331.42     4433.84     31.18 o 
   5   8   3        5.57       19.22      5.82 o 
   6   8   3     9616.39     9449.04     78.59 o 
   7   8   3     1365.44     1398.33     17.39 o 
   8   8   3        0.12        3.33      6.08 o 
   9   8   3     2446.74     2532.39     33.80 o 
  -9   9   3       78.25       94.53      7.77 o 
  -8   9   3      860.08      857.66     16.99 o 
  -7   9   3     6034.29     5974.87     66.54 o 
  -6   9   3     1887.26     1873.69     18.71 o 
  -5   9   3       34.04       47.57      3.99 o 
  -4   9   3    17735.64    17927.38    126.51 o 
  -3   9   3     5425.68     5411.63     36.63 o 
  -2   9   3      133.79      158.69      5.86 o 
  -1   9   3     8240.74     8097.00     58.78 o 
   0   9   3      242.58      223.24      5.04 o 
   1   9   3      824.82      780.16      8.27 o 
   2   9   3    13008.96    12924.61     93.34 o 
   3   9   3     2174.35     2187.33     16.59 o 
   4   9   3     5114.91     5210.91     39.58 o 
   5   9   3     3085.15     3167.31     30.08 o 
   6   9   3     1424.38     1455.61     17.53 o 
   7   9   3     1754.25     1835.13     21.24 o 
   8   9   3     3402.89     3417.24     40.75 o 
   9   9   3      190.24      202.33      9.80 o 
  -9  10   3       32.23       19.33      5.95 o 
  -8  10   3     5477.61     5355.61     58.19 o 
  -7  10   3      397.00      404.07      9.31 o 
  -6  10   3     2485.07     2557.43     23.66 o 
  -5  10   3     4243.23     4183.39     38.09 o 
  -4  10   3     1894.42     1812.44     16.43 o 
  -3  10   3    12813.79    13244.92     94.29 o 
  -2  10   3     9279.53     9287.32     81.02 o 
  -1  10   3     5602.77     5916.84     44.09 o 
   0  10   3    14043.26    14055.63    118.45 o 
   1  10   3     1544.72     1508.91     15.02 o 
   2  10   3     5063.81     5070.64     42.48 o 
   3  10   3    17631.16    17917.52    163.48 o 
   4  10   3      455.71      454.06      6.95 o 
   5  10   3     2813.93     2784.77     27.42 o 
   6  10   3    11212.03    11383.84     93.85 o 
   7  10   3      168.25      189.94      7.38 o 
   8  10   3       25.50       42.51      6.15 o 
   9  10   3      644.30      723.80     16.34 o 
  -9  11   3     1011.65     1051.48     20.04 o 
  -8  11   3      546.97      543.09     16.39 o 
  -7  11   3      593.58      595.27     10.24 o 
  -6  11   3     1478.68     1465.14     17.98 o 
  -5  11   3     4676.32     4639.71     41.92 o 
  -4  11   3    14258.12    14261.42    101.86 o 
  -3  11   3     1703.38     1904.94     17.13 o 
  -2  11   3        5.68        7.38      2.41 o 
  -1  11   3     1349.11     1175.54     11.67 o 
   0  11   3     1762.74     1689.00     17.04 o 
   1  11   3     1703.97     1780.54     15.75 o 
   2  11   3    13621.14    13752.57     98.09 o 
   3  11   3       11.41       18.59      2.29 o 
   4  11   3     2170.85     2229.44     19.20 o 
   5  11   3     3259.60     3309.72     31.76 o 
   6  11   3     1578.70     1512.40     18.42 o 
   7  11   3     1576.79     1601.76     19.77 o 
   8  11   3      833.99      885.44     17.20 o 
   9  11   3      208.42      223.20     10.16 o 
  -9  12   3      204.74      209.68     10.63 o 
  -8  12   3     4624.26     4573.01     44.19 o 
  -7  12   3      321.23      297.65      7.95 o 
  -6  12   3     4289.15     4187.45     39.52 o 
  -5  12   3     1054.56     1069.10     14.56 o 
  -4  12   3     3531.41     3474.48     28.47 o 
  -3  12   3       41.69       32.43      8.65 o 
  -2  12   3    11104.89    11217.23     91.07 o 
  -1  12   3      289.61      299.05      6.54 o 
   0  12   3    22667.47    23303.31    192.26 o 
   1  12   3     1451.49     1504.68     14.12 o 
   2  12   3     2786.03     2637.70     21.93 o 
   3  12   3     5213.10     5062.34     35.23 o 
   4  12   3     2199.45     2085.55     21.34 o 
   5  12   3     1990.19     1971.39     37.45 o 
   6  12   3     6678.35     6756.22     59.17 o 
   7  12   3      148.09      128.09      6.71 o 
   8  12   3      363.82      349.56     11.38 o 
   9  12   3        4.00        7.17      5.89 o 
  -9  13   3      874.06      915.44     18.86 o 
  -8  13   3       79.79       82.42      5.61 o 
  -7  13   3        2.17        1.96      3.69 o 
  -6  13   3     2946.13     2986.59     30.57 o 
  -5  13   3      301.04      302.64      8.23 o 
  -4  13   3     6057.28     6018.07     46.25 o 
  -3  13   3      258.57      233.08      8.58 o 
  -2  13   3     1900.04     1865.37     17.28 o 
  -1  13   3     2792.34     2644.77     25.13 o 
   0  13   3    17512.98    17443.74    188.57 o 
   1  13   3      325.01      387.56      9.11 o 
   2  13   3    13677.53    13804.52     99.01 o 
   3  13   3      763.33      746.36      8.36 o 
   4  13   3     3011.46     3091.97     29.36 o 
   5  13   3      675.58      696.00     13.39 o 
   6  13   3     4351.03     4172.42     39.74 o 
   7  13   3     2773.87     2752.60     29.59 o 
   8  13   3      625.27      723.62     15.87 o 
  -9  14   3       81.56       91.37      8.35 o 
  -8  14   3     1041.66     1049.10     15.01 o 
  -7  14   3       27.77       33.40      4.69 o 
  -6  14   3     4238.31     4043.97     39.11 o 
  -5  14   3     4446.36     4399.35     41.06 o 
  -4  14   3     2705.99     2633.63     23.30 o 
  -3  14   3     1127.86     1062.37     12.08 o 
  -2  14   3     6260.24     6174.52     47.33 o 
  -1  14   3       92.47       60.94     10.09 o 
   0  14   3    14632.53    14485.58    116.45 o 
   1  14   3     3233.44     3286.46     30.06 o 
   2  14   3       54.23       54.10      3.37 o 
   3  14   3       95.08      103.43      4.01 o 
   4  14   3     3912.39     3871.95     55.49 o 
   5  14   3       21.16       25.92      4.93 o 
   6  14   3     3719.74     3676.05     40.00 o 
   7  14   3       34.12       34.18      5.09 o 
   8  14   3      148.60      159.31      7.78 o 
  -8  15   3      733.93      769.49     12.91 o 
  -7  15   3       16.48       17.27      4.19 o 
  -6  15   3     3342.45     3373.80     34.15 o 
  -5  15   3      433.84      405.15     12.14 o 
  -4  15   3     4236.96     4258.10     39.78 o 
  -3  15   3      450.10      425.77      7.75 o 
  -2  15   3      954.67      967.57     11.68 o 
  -1  15   3       30.48       44.25      7.37 o 
   0  15   3     6198.29     6035.10     51.71 o 
   1  15   3      444.88      379.16      7.56 o 
   2  15   3     6820.54     6834.75     51.64 o 
   3  15   3       20.05       41.87      4.95 o 
   4  15   3     1497.84     1525.81     21.33 o 
   5  15   3       32.31       21.32      4.82 o 
   6  15   3     1205.58     1188.29     16.77 o 
   7  15   3      124.63      108.85      6.53 o 
   8  15   3     2556.05     2713.83     31.42 o 
  -8  16   3     1375.06     1422.97     18.37 o 
  -7  16   3       90.27       94.87      6.56 o 
  -6  16   3     7394.60     7106.05     63.44 o 
  -5  16   3     1261.93     1182.31     16.59 o 
  -4  16   3     2024.84     2098.83     23.27 o 
  -3  16   3       39.61       39.92      3.92 o 
  -2  16   3     6502.00     6582.10     50.82 o 
  -1  16   3     1227.66     1179.62     14.84 o 
   0  16   3     9159.38     9161.83     76.13 o 
   1  16   3      191.06      210.68      6.29 o 
   2  16   3     2911.10     2925.83     28.56 o 
   3  16   3      626.32      601.72      9.09 o 
   4  16   3     3833.33     3949.13     43.36 o 
   5  16   3      525.76      487.32     11.82 o 
   6  16   3     2652.15     2675.21     30.95 o 
   7  16   3       11.40       11.78      4.74 o 
   8  16   3      206.53      255.65      9.41 o 
  -8  17   3      287.43      324.72      9.51 o 
  -7  17   3        1.69        4.73      4.85 o 
  -6  17   3     3242.09     3255.28     34.02 o 
  -5  17   3      572.40      575.77     17.35 o 
  -4  17   3     4883.80     4953.67     45.78 o 
  -3  17   3      538.62      563.54      8.25 o 
  -2  17   3      736.76      680.90      9.92 o 
  -1  17   3      667.38      678.26     10.96 o 
   0  17   3     6041.79     5954.55     51.83 o 
   1  17   3      163.04      150.20      8.00 o 
   2  17   3     5685.96     5717.06     50.56 o 
   3  17   3      185.32      173.00      6.07 o 
   4  17   3      926.75     1008.51     17.02 o 
   5  17   3        0.37        7.01      4.80 o 
   6  17   3      348.83      355.87     10.75 o 
   7  17   3      168.93      202.60      8.41 o 
  -7  18   3       10.88        7.75     13.01 o 
  -6  18   3     1269.35     1230.13     17.94 o 
  -5  18   3      194.88      215.16      8.19 o 
  -4  18   3       53.72       85.01      5.80 o 
  -3  18   3       75.48       55.31      3.70 o 
  -2  18   3     9628.14     9617.69     81.00 o 
  -1  18   3     1288.90     1217.06     15.69 o 
   0  18   3     9012.12     8977.67     75.40 o 
   1  18   3        0.88        4.98      5.01 o 
   2  18   3      242.58      252.26      9.42 o 
   3  18   3     1096.28     1150.88     15.27 o 
   4  18   3     4749.33     4781.93     51.66 o 
   5  18   3     2395.54     2297.05     30.04 o 
   6  18   3     1057.55     1129.16     19.52 o 
   7  18   3       15.52       27.05      5.11 o 
  -7  19   3      141.62      122.96      7.71 o 
  -6  19   3     3221.53     3277.73     34.99 o 
  -5  19   3      424.93      387.57     10.19 o 
  -4  19   3     1925.58     1857.24     22.34 o 
  -3  19   3       78.86       80.98      5.17 o 
  -2  19   3       14.58       -4.59     12.49 o 
  -1  19   3      883.02      872.53     12.94 o 
   0  19   3     1587.38     1592.67     22.36 o 
   1  19   3        1.22       10.47      7.17 o 
   2  19   3     5254.14     5240.21     54.73 o 
   3  19   3      147.99      121.04      7.40 o 
   4  19   3     1869.57     1765.29     24.78 o 
   5  19   3       42.68       55.34      5.91 o 
   6  19   3      143.65      146.73      8.43 o 
   7  19   3      879.27      963.42     16.59 o 
  -7  20   3      151.92      137.52      8.16 o 
  -6  20   3      271.95      314.79     10.06 o 
  -5  20   3      869.43      810.44     14.42 o 
  -4  20   3       72.58       77.59      5.03 o 
  -3  20   3      266.42      290.66      6.68 o 
  -2  20   3    13818.34    13969.38    115.30 o 
  -1  20   3     6259.54     6193.97     64.38 o 
   0  20   3     3787.96     3762.70     46.95 o 
   1  20   3      398.99      388.86     10.96 o 
   2  20   3      759.07      720.80     14.25 o 
   3  20   3     1669.24     1666.33     23.84 o 
   4  20   3     3568.18     3483.80     41.04 o 
   5  20   3     1799.75     1713.48     25.23 o 
   6  20   3     1302.62     1276.67     21.66 o 
  -6  21   3     2595.99     2719.15     31.30 o 
  -5  21   3        3.53        4.18      4.64 o 
  -4  21   3     1801.37     1836.18     20.13 o 
  -3  21   3      478.35      460.23     10.34 o 
  -2  21   3       97.98      140.65     23.18 o 
  -1  21   3     5078.08     4963.39     85.79 o 
   0  21   3     1231.34     1227.01     19.67 o 
   1  21   3        0.62        1.66      4.84 o 
   2  21   3     4852.93     4844.47     85.54 o 
   3  21   3      580.23      575.99     16.51 o 
   4  21   3      855.32      852.93     16.52 o 
   5  21   3      342.49      355.06     11.66 o 
   6  21   3        3.75        8.81      5.43 o 
  -6  22   3      189.55      215.95      9.41 o 
  -5  22   3     1686.86     1706.80     20.10 o 
  -4  22   3        1.59        4.70      4.17 o 
  -3  22   3      770.22      710.80     15.50 o 
  -2  22   3     9765.68     9477.27     94.86 o 
  -1  22   3      813.41      836.16     16.38 o 
   0  22   3     3465.07     3362.33     39.68 o 
   1  22   3     2609.86     2618.62     32.76 o 
   2  22   3       72.14      101.49     16.72 o 
   3  22   3      742.04      709.25     18.09 o 
   4  22   3     2693.66     2630.89     34.11 o 
   5  22   3      238.95      244.02     10.37 o 
   6  22   3     1121.52     1188.23     21.71 o 
  -5  23   3        6.24       -0.35      4.18 o 
  -4  23   3     1673.58     1702.84     22.43 o 
  -3  23   3      991.10      968.46     18.55 o 
  -2  23   3      175.00      211.83     13.26 o 
  -1  23   3      802.48      742.22     15.89 o 
   0  23   3      534.93      533.62     13.64 o 
   1  23   3     1717.13     1714.64     36.74 o 
   2  23   3     4902.36     4785.75     52.46 o 
   3  23   3       75.33       82.83     10.91 o 
   4  23   3      542.29      617.24     14.75 o 
   5  23   3     2998.06     2982.05     38.51 o 
  -5  24   3     1055.41     1103.65     18.27 o 
  -4  24   3      254.87      220.98     10.50 o 
  -3  24   3       58.63       62.21     11.38 o 
  -2  24   3     4459.05     4363.37     71.98 o 
  -1  24   3     1071.96     1058.35     19.35 o 
   0  24   3     1263.37     1283.58     21.19 o 
   1  24   3     4927.90     4783.97     53.18 o 
   2  24   3       82.29      105.63     13.63 o 
   3  24   3      242.69      236.07     12.01 o 
   4  24   3     1166.01     1096.10     24.24 o 
  -4  25   3      546.87      563.09     15.16 o 
  -3  25   3     3214.61     3324.93     41.69 o 
  -2  25   3       23.02       30.91      9.21 o 
  -1  25   3      566.64      546.68     14.43 o 
   0  25   3     2232.02     2186.19     37.84 o 
   1  25   3     1749.32     1717.31     25.68 o 
   2  25   3     1965.35     2054.22     51.09 o 
   3  25   3      624.15      637.08     27.20 o 
   4  25   3      977.21     1030.31     24.22 o 
  -3  26   3     1446.18     1447.53     24.60 o 
  -2  26   3     1338.52     1306.42     29.36 o 
  -1  26   3      435.00      434.95     13.46 o 
   0  26   3      948.43      977.03     19.04 o 
   1  26   3     6076.21     5987.22     65.05 o 
   2  26   3        4.62       17.22     10.33 o 
   3  26   3     1027.74     1083.61     24.77 o 
  -2  27   3       13.70       34.48      9.49 o 
  -1  27   3     2417.53     2367.13     51.38 o 
   0  27   3     1770.33     1795.24     27.54 o 
   1  27   3      527.26      607.78     24.53 o 
   2  27   3     1206.73     1347.38     40.33 o 
 -10   0   4     6203.79     6319.96    120.70 o 
  -8   0   4        1.27       -4.16      7.89 o 
  -6   0   4      970.18      966.67     13.41 o 
  -4   0   4     3331.18     2865.94     38.55 o 
  -2   0   4    15571.63    15797.99    150.07 o 
   0   0   4     7642.81     7691.88    126.73 o 
   2   0   4    15045.44    14931.33    211.62 o 
   4   0   4     6622.54     6480.46     75.08 o 
   6   0   4       31.23       22.11      5.32 o 
   8   0   4     8398.62     8047.38    141.08 o 
 -10   1   4       66.80       64.76     10.26 o 
  -9   1   4        0.54        4.36      9.47 o 
  -8   1   4     2172.25     2059.78     34.15 o 
  -7   1   4      250.60      248.89     12.27 o 
  -6   1   4    17839.07    18184.52    185.58 o 
  -5   1   4       64.03       54.30      2.47 o 
  -4   1   4        2.13       12.40      5.07 o 
  -3   1   4      163.85      157.62      3.43 o 
  -2   1   4     2342.69     2128.78     23.70 o 
  -1   1   4        8.09       -1.80      2.01 o 
   0   1   4     9216.88     9208.95    107.27 o 
   1   1   4     7351.19     7675.24     50.23 o 
   2   1   4     1125.69     1134.52      9.85 o 
   3   1   4       22.16       31.61      2.04 o 
   4   1   4     7128.77     7192.42     52.15 o 
   5   1   4     1595.37     1625.92     13.60 o 
   6   1   4    10213.11    10205.38     83.51 o 
   7   1   4      635.93      602.86     14.56 o 
   8   1   4     1690.82     1620.63     33.51 o 
   9   1   4      702.48      660.54     18.47 o 
 -10   2   4     5044.37     5077.87    101.40 o 
  -9   2   4       90.75       85.14      8.67 o 
  -8   2   4      150.85      155.34     19.52 o 
  -7   2   4      593.97      583.38     15.47 o 
  -6   2   4      560.81      513.52      7.92 o 
  -5   2   4      856.03      884.81      8.80 o 
  -4   2   4    17936.83    18546.98    121.99 o 
  -3   2   4     2042.13     2101.27     22.10 o 
  -2   2   4     4134.63     4254.10     31.53 o 
  -1   2   4     2722.35     2747.22     22.42 o 
   0   2   4      507.06      488.36      6.79 o 
   1   2   4     4219.82     4550.10     32.67 o 
   2   2   4    17674.83    17601.77    194.31 o 
   3   2   4     2378.96     2541.75     20.18 o 
   4   2   4     6375.52     6474.68     53.11 o 
   5   2   4      818.56      852.85      9.56 o 
   6   2   4      657.53      649.30     10.25 o 
   7   2   4     1423.44     1389.35     20.05 o 
   8   2   4     3466.51     3451.46     51.67 o 
   9   2   4        3.73        5.84      6.18 o 
 -10   3   4      156.73      145.92     11.77 o 
  -9   3   4      291.12      267.80     12.94 o 
  -8   3   4     4924.87     4794.73     65.00 o 
  -7   3   4      905.14      853.16     15.21 o 
  -6   3   4     7958.23     7972.10     59.55 o 
  -5   3   4     3706.11     3660.62     27.98 o 
  -4   3   4      286.51      342.92      5.68 o 
  -3   3   4     3792.62     4000.37     33.67 o 
  -2   3   4     9735.20     9684.85     69.41 o 
  -1   3   4     5581.58     5767.55     43.14 o 
   0   3   4    19455.84    19955.32    257.37 o 
   1   3   4    18529.20    19329.96    167.27 o 
   2   3   4      262.26      358.72      4.82 o 
   3   3   4    14640.86    14980.01    119.12 o 
   4   3   4     2264.16     2262.19     21.27 o 
   5   3   4     1519.88     1499.81     13.92 o 
   6   3   4     7695.74     7719.95     64.52 o 
   7   3   4     1259.52     1237.11     18.86 o 
   8   3   4      112.79       99.62      7.23 o 
   9   3   4     1204.95     1220.70     21.56 o 
 -10   4   4     1249.83     1219.62     27.35 o 
  -9   4   4       10.48        6.26      6.52 o 
  -8   4   4      209.25      214.63     12.97 o 
  -7   4   4     3226.57     3183.72     27.53 o 
  -6   4   4     2440.25     2407.72     21.51 o 
  -5   4   4     1232.80     1289.47     11.47 o 
  -4   4   4    13071.04    13322.16    187.62 o 
  -3   4   4     3469.12     3610.73     48.02 o 
  -2   4   4     1328.13     1270.86     11.00 o 
  -1   4   4    28362.07    29160.23    190.78 o 
   0   4   4     1226.66     1232.09     22.40 o 
   1   4   4      896.50      913.79      9.39 o 
   2   4   4    20245.61    20163.22    260.06 o 
   3   4   4     3659.31     3934.94     29.94 o 
   4   4   4    10635.80    10927.19     78.35 o 
   5   4   4      737.47      715.51     10.31 o 
   6   4   4      383.68      378.56      8.10 o 
   7   4   4     4464.20     4457.66     47.83 o 
   8   4   4     2997.90     2974.81     35.93 o 
   9   4   4      356.19      371.20     11.68 o 
 -10   5   4       17.90        8.19      7.61 o 
  -9   5   4     1142.17     1105.29     19.77 o 
  -8   5   4     3538.06     3454.96     40.46 o 
  -7   5   4      475.30      479.87     10.21 o 
  -6   5   4     4290.42     4226.61     34.20 o 
  -5   5   4     3215.74     3206.95     24.35 o 
  -4   5   4      360.94      361.15      6.62 o 
  -3   5   4    10783.91    11708.03     93.27 o 
  -2   5   4    15261.22    15381.36    125.22 o 
  -1   5   4     2168.54     2120.09     16.35 o 
   0   5   4    34125.13    34739.11    351.09 o 
   1   5   4       95.31      126.88      3.93 o 
   2   5   4     2202.68     2449.73     21.42 o 
   3   5   4    11801.60    11763.20     83.42 o 
   4   5   4     7120.10     7463.27     54.87 o 
   5   5   4      238.29      212.65      6.47 o 
   6   5   4     9009.15     8955.28     74.25 o 
   7   5   4       27.75       23.53      4.89 o 
   8   5   4      335.22      346.77     11.02 o 
   9   5   4      417.06      442.70     12.74 o 
 -10   6   4      548.65      558.45     24.54 o 
  -9   6   4        6.67        8.48      5.62 o 
  -8   6   4      379.48      368.20     11.45 o 
  -7   6   4     3557.08     3519.37     30.29 o 
  -6   6   4     3125.94     3098.16     26.58 o 
  -5   6   4      986.59      887.69     11.53 o 
  -4   6   4    12504.99    12501.14     99.76 o 
  -3   6   4        3.41        8.00      4.10 o 
  -2   6   4     2357.55     2288.03     18.24 o 
  -1   6   4     4917.98     5076.76     33.68 o 
   0   6   4      667.48      641.11      7.48 o 
   1   6   4     4634.19     4799.56     39.69 o 
   2   6   4    29610.46    30224.98    250.78 o 
   3   6   4      784.05      914.26     12.01 o 
   4   6   4     1954.54     1810.18     14.66 o 
   5   6   4     3950.34     4023.17     36.03 o 
   6   6   4      137.83      126.60      6.21 o 
   7   6   4     1957.49     2002.69     26.12 o 
   8   6   4     2760.32     2704.08     33.66 o 
   9   6   4      268.87      290.93     11.25 o 
 -10   7   4      397.52      374.81     12.77 o 
  -9   7   4     1689.38     1648.90     25.34 o 
  -8   7   4     4001.70     3919.79     58.98 o 
  -7   7   4       21.58       28.22      4.46 o 
  -6   7   4      862.47      840.19     12.13 o 
  -5   7   4     1022.68      973.30     11.27 o 
  -4   7   4      898.02      947.12     17.09 o 
  -3   7   4     8900.36     9214.81     66.11 o 
  -2   7   4    12182.16    12172.18    102.66 o 
  -1   7   4      694.18      789.61      7.66 o 
   0   7   4     4418.30     4232.44     35.39 o 
   1   7   4     3736.63     3820.92     32.37 o 
   2   7   4        0.76       19.09      3.63 o 
   3   7   4     1829.97     1735.90     15.30 o 
   4   7   4     3699.48     3741.34     26.90 o 
   5   7   4      595.04      620.17     10.00 o 
   6   7   4     1718.73     1680.82     18.95 o 
   7   7   4      149.79      176.10      6.63 o 
   8   7   4      815.23      816.51     15.85 o 
   9   7   4     1833.73     1839.04     27.18 o 
  -9   8   4     1246.25     1275.24     21.84 o 
  -8   8   4      441.17      426.03     12.11 o 
  -7   8   4      669.59      628.02     10.15 o 
  -6   8   4     8916.81     8762.75     73.25 o 
  -5   8   4     4403.51     4391.73     39.09 o 
  -4   8   4     7510.16     7707.54     63.70 o 
  -3   8   4     2841.51     2702.93     21.63 o 
  -2   8   4      670.28      559.84      8.81 o 
  -1   8   4    13937.43    14802.38    114.10 o 
   0   8   4     2500.25     2586.53     44.28 o 
   1   8   4    10885.53    10976.02     87.80 o 
   2   8   4     2889.86     2669.90     21.46 o 
   3   8   4     2604.27     2717.03     19.95 o 
   4   8   4     8774.34     8745.71     58.36 o 
   5   8   4     6027.27     6134.34     52.54 o 
   6   8   4      776.19      762.62     11.76 o 
   7   8   4      860.15      862.14     17.01 o 
   8   8   4     1931.35     1900.42     26.76 o 
   9   8   4       22.15       32.10      6.21 o 
  -9   9   4     1396.49     1413.73     23.37 o 
  -8   9   4     2277.64     2181.08     42.73 o 
  -7   9   4       40.37       38.91      4.27 o 
  -6   9   4       77.07       80.57      6.51 o 
  -5   9   4     3835.21     3728.45     34.30 o 
  -4   9   4      355.38      368.72      6.45 o 
  -3   9   4    11229.97    11048.06     88.96 o 
  -2   9   4    15925.16    16552.68    118.78 o 
  -1   9   4     6690.06     7558.03     61.92 o 
   0   9   4     6262.80     6198.27     51.37 o 
   1   9   4    12449.74    12751.17    133.95 o 
   2   9   4     5324.32     5347.63     40.07 o 
   3   9   4     3723.20     3689.18     26.24 o 
   4   9   4     3640.96     3488.62     25.61 o 
   5   9   4     3337.35     3306.73     36.31 o 
   6   9   4     1872.44     1828.62     20.48 o 
   7   9   4     1542.54     1567.88     19.13 o 
   8   9   4     1549.98     1584.30     23.88 o 
   9   9   4      961.84     1017.10     19.38 o 
  -9  10   4     1554.58     1645.21     25.78 o 
  -8  10   4        2.08       10.39      7.46 o 
  -7  10   4     1876.52     1773.86     24.50 o 
  -6  10   4     5388.61     5305.54     42.61 o 
  -5  10   4     1057.00     1190.85     32.58 o 
  -4  10   4     4263.13     4253.81     30.01 o 
  -3  10   4    12814.29    12947.12     92.36 o 
  -2  10   4    11923.38    12149.88     79.18 o 
  -1  10   4     5040.72     4879.19     37.12 o 
   0  10   4    11467.82    11997.20     96.24 o 
   1  10   4    10648.44    10650.46     90.40 o 
   2  10   4     6967.83     6707.82     55.33 o 
   3  10   4      812.55      806.38      8.27 o 
   4  10   4     1534.35     1456.79     14.87 o 
   5  10   4     8630.29     8711.19     72.73 o 
   6  10   4      517.87      527.32     10.20 o 
   7  10   4       80.52       98.15     10.48 o 
   8  10   4     3652.73     3608.54     42.61 o 
   9  10   4      471.95      502.05     14.17 o 
  -9  11   4     1958.23     1974.80     29.27 o 
  -8  11   4      932.60      935.26     15.48 o 
  -7  11   4     1606.03     1554.07     17.56 o 
  -6  11   4     1165.01     1138.56     15.41 o 
  -5  11   4     2830.99     2763.16     27.51 o 
  -4  11   4       27.01       39.32      6.11 o 
  -3  11   4     9349.21     9628.29     70.00 o 
  -2  11   4      208.69      149.60      4.00 o 
  -1  11   4      611.90      506.99      8.39 o 
   0  11   4      397.12      353.50     10.65 o 
   1  11   4    15281.05    15056.64    108.30 o 
   2  11   4     7426.28     7588.28     55.99 o 
   3  11   4     3624.80     3695.23     26.72 o 
   4  11   4     4993.33     5016.34     43.84 o 
   5  11   4     2734.41     2640.40     26.65 o 
   6  11   4       33.55       45.82      4.69 o 
   7  11   4     1458.96     1427.56     18.47 o 
   8  11   4      401.58      422.97     12.42 o 
   9  11   4     1529.32     1641.66     26.07 o 
  -9  12   4     2391.11     2434.34     33.64 o 
  -8  12   4     1102.54     1138.63     16.78 o 
  -7  12   4     4222.15     4116.45     40.11 o 
  -6  12   4     4719.01     4753.96     43.94 o 
  -5  12   4     1434.21     1501.59     18.07 o 
  -4  12   4     2248.73     2201.27     19.82 o 
  -3  12   4    11539.25    11821.77     85.27 o 
  -2  12   4     3659.61     3618.67     26.48 o 
  -1  12   4     9472.23     9513.37     78.04 o 
   0  12   4     1835.70     1653.01     21.65 o 
   1  12   4     9821.03     9526.72     77.71 o 
   2  12   4      499.71      495.90      7.88 o 
   3  12   4     1597.46     1571.67     13.54 o 
   4  12   4      362.65      397.09      8.11 o 
   5  12   4     4842.17     4959.74     44.73 o 
   6  12   4      810.61      770.53     15.74 o 
   7  12   4     4195.84     4061.15     39.49 o 
   8  12   4     1435.80     1368.30     22.39 o 
  -9  13   4     1665.42     1705.08     38.74 o 
  -8  13   4      140.98      139.23      6.71 o 
  -7  13   4       22.56       32.65      6.22 o 
  -6  13   4     2790.71     2782.44     28.87 o 
  -5  13   4    10038.26     9814.41     82.15 o 
  -4  13   4        0.17        5.24      5.26 o 
  -3  13   4    10029.66    10101.01     73.84 o 
  -2  13   4      102.46       78.19      3.57 o 
  -1  13   4     1190.18     1133.42     13.63 o 
   0  13   4     1020.17      992.86     12.52 o 
   1  13   4    13842.67    14215.08    114.12 o 
   2  13   4     3090.50     3199.14     29.08 o 
   3  13   4     7432.78     7388.37     50.23 o 
   4  13   4      179.69      162.63      6.11 o 
   5  13   4     2914.16     2962.11     34.26 o 
   6  13   4        5.36       16.56      4.14 o 
   7  13   4     4587.75     4675.53     44.56 o 
   8  13   4       96.22      106.96      7.92 o 
  -8  14   4      303.80      267.54      8.84 o 
  -7  14   4     5119.44     5036.88     42.74 o 
  -6  14   4      168.25      171.01      7.38 o 
  -5  14   4     1717.88     1681.13     19.95 o 
  -4  14   4     4748.93     4679.47     37.46 o 
  -3  14   4     5434.41     5241.91     37.49 o 
  -2  14   4     1943.04     1947.09     18.25 o 
  -1  14   4    12075.74    11925.40    128.15 o 
   0  14   4     1167.25     1138.98     13.96 o 
   1  14   4     4068.52     3993.02     35.71 o 
   2  14   4       44.15       47.99      4.14 o 
   3  14   4       13.09       16.27      2.81 o 
   4  14   4      171.90      173.31      7.53 o 
   5  14   4     4878.46     4697.41     50.03 o 
   6  14   4       11.97       21.30      4.52 o 
   7  14   4     6108.34     6074.81     55.66 o 
   8  14   4      667.54      722.90     16.20 o 
  -8  15   4       79.46       62.40      5.56 o 
  -7  15   4        6.68        8.16      7.54 o 
  -6  15   4       62.98       67.04      5.49 o 
  -5  15   4    14060.23    13801.46    113.45 o 
  -4  15   4      338.87      324.50     10.67 o 
  -3  15   4     4297.76     4134.24     30.77 o 
  -2  15   4      192.19      163.23      5.36 o 
  -1  15   4       16.75       39.55      6.05 o 
   0  15   4      345.92      330.21     10.73 o 
   1  15   4     9331.50     9170.07     75.87 o 
   2  15   4      886.73      841.45     10.48 o 
   3  15   4    12908.77    12767.15     84.31 o 
   4  15   4      952.84      879.12     21.22 o 
   5  15   4      106.64      138.42      8.37 o 
   6  15   4      393.77      433.34     11.72 o 
   7  15   4     1435.57     1437.32     19.60 o 
   8  15   4       65.66       70.54      6.20 o 
  -8  16   4      841.75      824.13     13.76 o 
  -7  16   4     2674.37     2666.84     29.73 o 
  -6  16   4      107.45      131.12      8.29 o 
  -5  16   4     1494.58     1386.30     19.42 o 
  -4  16   4      937.48      883.81     13.31 o 
  -3  16   4     4535.42     4336.71     32.35 o 
  -2  16   4        7.77        9.45      3.24 o 
  -1  16   4    19970.79    19982.29    160.56 o 
   0  16   4      559.48      562.80      9.97 o 
   1  16   4     4558.85     4507.13     40.32 o 
   2  16   4     1388.88     1408.06     16.04 o 
   3  16   4       60.31       73.00      4.27 o 
   4  16   4      406.76      381.42     10.66 o 
   5  16   4     6270.98     6027.93     62.64 o 
   6  16   4       48.58       39.74      5.10 o 
   7  16   4     2948.66     3060.99     32.95 o 
   8  16   4      207.59      200.74      8.83 o 
  -8  17   4      102.53       93.22      6.40 o 
  -7  17   4        0.95        9.18      4.79 o 
  -6  17   4      191.34      161.09      7.64 o 
  -5  17   4     6960.26     6702.65     59.91 o 
  -4  17   4        4.27        6.07      3.99 o 
  -3  17   4     5621.50     5526.59     40.08 o 
  -2  17   4     2118.30     2105.83     20.27 o 
  -1  17   4      414.50      430.67      8.98 o 
   0  17   4     1264.60     1209.34     15.26 o 
   1  17   4     9179.14     9128.78     76.22 o 
   2  17   4     1946.34     1936.77     24.55 o 
   3  17   4    12229.19    12556.64    141.26 o 
   4  17   4     4774.17     4566.66     61.05 o 
   5  17   4       84.57      104.53      7.09 o 
   6  17   4       90.10      114.31      6.63 o 
   7  17   4      305.94      307.60      9.77 o 
  -7  18   4     4342.67     4527.67     45.18 o 
  -6  18   4      589.61      641.44     12.97 o 
  -5  18   4      602.47      553.24     15.40 o 
  -4  18   4      657.11      559.63      9.66 o 
  -3  18   4       44.22       80.55      4.40 o 
  -2  18   4     1778.15     1724.62     21.67 o 
  -1  18   4    14527.16    14448.02    118.06 o 
   0  18   4     9416.67     9354.21     78.60 o 
   1  18   4     4310.32     4283.67     46.11 o 
   2  18   4       12.12       17.08      4.94 o 
   3  18   4      492.92      482.47      9.61 o 
   4  18   4       67.08       57.06      5.99 o 
   5  18   4     2938.54     2970.62     36.35 o 
   6  18   4       20.76       32.55      5.93 o 
   7  18   4     2457.80     2651.06     31.88 o 
  -7  19   4       63.50       86.87      7.20 o 
  -6  19   4     1399.88     1396.86     21.05 o 
  -5  19   4     1909.31     1921.32     23.40 o 
  -4  19   4      203.68      178.86      6.41 o 
  -3  19   4     4154.61     3989.77     30.96 o 
  -2  19   4      377.58      344.87      8.72 o 
  -1  19   4        4.02       16.75      5.28 o 
   0  19   4       26.42       37.92      5.73 o 
   1  19   4      995.88      972.53     16.37 o 
   2  19   4       88.02       99.24      6.84 o 
   3  19   4     7229.91     7221.75     84.05 o 
   4  19   4     1257.89     1207.13     19.81 o 
   5  19   4      416.02      449.34     13.27 o 
   6  19   4       48.57       41.39      6.12 o 
   7  19   4      368.47      414.60     11.41 o 
  -7  20   4     3914.21     4187.65     43.30 o 
  -6  20   4      851.62      950.53     16.21 o 
  -5  20   4      844.94      777.20     12.32 o 
  -4  20   4      255.85      265.53      7.41 o 
  -3  20   4     1180.29     1233.34     14.99 o 
  -2  20   4       14.86       16.91      7.19 o 
  -1  20   4     6785.37     6758.88     59.57 o 
   0  20   4     1718.01     1678.49     23.49 o 
   1  20   4     1475.22     1474.72     21.50 o 
   2  20   4        8.04        9.50      5.85 o 
   3  20   4     1321.63     1263.70     31.83 o 
   4  20   4      287.35      303.38     10.36 o 
   5  20   4     2432.63     2481.91     32.60 o 
   6  20   4        5.78        4.93      7.83 o 
  -6  21   4     1445.93     1513.49     21.47 o 
  -5  21   4       47.69       54.33      5.03 o 
  -4  21   4        7.79       10.82      3.79 o 
  -3  21   4     3256.09     3128.58     32.32 o 
  -2  21   4       66.92       66.85      5.28 o 
  -1  21   4      166.69      199.82      9.50 o 
   0  21   4      442.85      415.66     11.71 o 
   1  21   4      813.28      793.07     15.54 o 
   2  21   4      668.67      712.43     14.62 o 
   3  21   4     2821.31     2891.64     43.35 o 
   4  21   4      994.35      947.28     17.82 o 
   5  21   4     1905.93     1956.21     34.27 o 
   6  21   4      934.44     1053.30     19.98 o 
  -6  22   4      927.59      990.96     15.32 o 
  -5  22   4      218.79      232.73      9.59 o 
  -4  22   4     1271.45     1301.93     16.44 o 
  -3  22   4     1186.41     1211.90     21.44 o 
  -2  22   4        2.07        5.30      5.67 o 
  -1  22   4     2700.94     2727.85     34.36 o 
   0  22   4       77.95       71.74      6.57 o 
   1  22   4      948.61      944.67     17.31 o 
   2  22   4     2018.45     2040.87     32.44 o 
   3  22   4       49.49       57.23      8.25 o 
   4  22   4      182.17      185.46      9.30 o 
   5  22   4     3544.60     3562.54     43.53 o 
  -5  23   4        5.04       13.94      5.67 o 
  -4  23   4      259.61      249.92      8.05 o 
  -3  23   4     1993.00     2051.00     28.76 o 
  -2  23   4      502.89      486.33     14.80 o 
  -1  23   4       38.38       41.93      6.35 o 
   0  23   4     3357.50     3334.63     46.70 o 
   1  23   4      187.83      194.90      9.64 o 
   2  23   4       19.82       24.05      6.34 o 
   3  23   4     3070.98     3143.61     54.11 o 
   4  23   4      457.64      461.25     15.75 o 
   5  23   4      261.65      293.40     11.58 o 
  -5  24   4      336.19      378.16     10.00 o 
  -4  24   4     4347.80     4302.71     50.68 o 
  -3  24   4      187.22      214.87     10.09 o 
  -2  24   4      212.55      199.46     14.27 o 
  -1  24   4     1771.79     1858.23     26.99 o 
   0  24   4       70.47      111.05     15.16 o 
   1  24   4      233.21      228.62     10.58 o 
   2  24   4     2476.24     2395.23     56.40 o 
   3  24   4     1537.16     1574.06     62.72 o 
   4  24   4      183.86      164.81     11.18 o 
  -4  25   4     1043.24     1104.56     21.06 o 
  -3  25   4       74.51       71.48      7.78 o 
  -2  25   4     1283.55     1257.23     21.89 o 
  -1  25   4        1.12       21.55      5.97 o 
   0  25   4     4900.59     4753.04     59.90 o 
   1  25   4      386.53      414.98     13.21 o 
   2  25   4      248.33      307.85     20.38 o 
   3  25   4     1101.54     1153.27     25.20 o 
   4  25   4       63.38       58.08      9.97 o 
  -3  26   4       78.99       70.84      7.97 o 
  -2  26   4      770.96      740.16     16.86 o 
  -1  26   4      797.54      786.24     17.44 o 
   0  26   4        3.85       28.27     17.22 o 
   1  26   4       32.27       36.39      8.84 o 
   2  26   4     3241.17     3224.92     71.33 o 
   3  26   4      387.08      406.71     15.55 o 
  -2  27   4      838.38      808.65     19.12 o 
  -1  27   4       10.10       24.04      6.94 o 
   0  27   4     4939.37     4816.34     55.58 o 
   1  27   4     1058.88     1119.05     29.33 o 
  -9   0   5       16.31       18.94     10.19 o 
  -7   0   5     1178.31     1160.66     31.57 o 
  -5   0   5     1878.57     1714.19     19.77 o 
  -3   0   5    22828.88    22982.22    265.02 o 
  -1   0   5     3704.51     3479.10     58.84 o 
   1   0   5     4857.37     4712.81     43.43 o 
   3   0   5     7377.18     7100.18     66.51 o 
   5   0   5      427.63      394.92      8.37 o 
   7   0   5      924.56      927.34     19.33 o 
   9   0   5      835.92      878.06     29.28 o 
 -10   1   5       15.52       25.09      7.94 o 
  -9   1   5     1665.14     1650.61     41.76 o 
  -8   1   5       40.99       43.36      7.00 o 
  -7   1   5     2552.84     2558.67     38.41 o 
  -6   1   5      460.69      477.47      7.31 o 
  -5   1   5     9967.66    10285.66     68.83 o 
  -4   1   5     4217.68     4707.64     35.87 o 
  -3   1   5     1264.83     1341.50     13.37 o 
  -2   1   5     7079.53     7563.48     78.44 o 
  -1   1   5    30702.90    31380.30    252.10 o 
   0   1   5     1963.57     1944.49     24.76 o 
   1   1   5    19099.78    18861.00    123.13 o 
   2   1   5      410.39      511.38      6.46 o 
   3   1   5      499.75      494.98      7.93 o 
   4   1   5      610.61      634.12      7.85 o 
   5   1   5     4956.27     4906.92     34.09 o 
   6   1   5      107.63      113.71      5.42 o 
   7   1   5     9399.97     9246.23    106.02 o 
   8   1   5      285.47      283.20     11.91 o 
   9   1   5        1.84       -8.90      5.94 o 
 -10   2   5       70.34       75.80      9.68 o 
  -9   2   5     1440.91     1431.20     28.36 o 
  -8   2   5      266.99      251.57     11.67 o 
  -7   2   5       45.18       36.80      6.65 o 
  -6   2   5       33.95       24.89      3.04 o 
  -5   2   5     3630.98     3548.04     25.84 o 
  -4   2   5      552.23      713.56      8.27 o 
  -3   2   5     6878.71     6561.73     53.99 o 
  -2   2   5       16.77       19.71      2.50 o 
  -1   2   5     7504.50     7611.44     73.56 o 
   0   2   5       78.59       58.73      4.11 o 
   1   2   5     6235.87     6085.26     57.05 o 
   2   2   5     6054.78     6135.33     44.09 o 
   3   2   5    24329.86    24819.43    163.83 o 
   4   2   5     3638.33     3572.84     28.11 o 
   5   2   5      475.27      425.08     16.20 o 
   6   2   5      850.33      875.75     12.16 o 
   7   2   5     2082.44     2036.06     26.18 o 
   8   2   5      566.41      582.94     13.72 o 
   9   2   5      813.14      841.91     26.34 o 
 -10   3   5      154.31      144.82     13.13 o 
  -9   3   5      429.22      402.42     15.57 o 
  -8   3   5      633.86      636.89     17.56 o 
  -7   3   5     6471.26     6373.23     64.85 o 
  -6   3   5     1551.39     1483.84     14.97 o 
  -5   3   5     4042.11     3857.99     27.84 o 
  -4   3   5     1622.48     1597.06     16.14 o 
  -3   3   5     4794.20     4834.63     35.97 o 
  -2   3   5     7868.62     7863.03     51.29 o 
  -1   3   5    10231.60    10410.98     78.46 o 
   0   3   5     7856.65     8138.06     76.06 o 
   1   3   5    19898.60    20262.76    164.13 o 
   2   3   5       90.16      128.64      4.35 o 
   3   3   5     2947.96     3304.58     28.68 o 
   4   3   5       67.80       64.76      5.56 o 
   5   3   5     3930.01     3859.23     34.37 o 
   6   3   5      838.90      821.39     11.68 o 
   7   3   5     7850.80     7771.23     94.34 o 
   8   3   5      241.40      221.75      9.36 o 
   9   3   5      712.34      714.44     16.54 o 
 -10   4   5      267.05      259.79     13.55 o 
  -9   4   5     2793.44     2666.14     42.92 o 
  -8   4   5      464.42      423.63     11.46 o 
  -7   4   5        9.71       13.20      4.36 o 
  -6   4   5     2473.95     2327.04     21.01 o 
  -5   4   5     4800.35     4922.69     34.63 o 
  -4   4   5      208.56      233.10      5.37 o 
  -3   4   5     7430.29     6978.90     50.63 o 
  -2   4   5     1775.01     1784.70     14.47 o 
  -1   4   5     1333.76     1309.91     10.70 o 
   0   4   5      345.10      336.47      7.25 o 
   1   4   5     4951.24     5002.92     41.09 o 
   2   4   5    12207.43    12274.06     92.69 o 
   3   4   5      479.75      368.55      6.10 o 
   4   4   5     3437.03     3272.21     26.32 o 
   5   4   5     9196.17     9224.81     75.32 o 
   6   4   5       43.44       43.48      4.09 o 
   7   4   5      690.99      698.52     13.67 o 
   8   4   5     1979.51     1945.16     30.24 o 
   9   4   5     4078.73     4185.29     48.38 o 
 -10   5   5      418.29      424.08     17.00 o 
  -9   5   5      347.23      346.94     14.11 o 
  -8   5   5     1421.95     1389.45     21.55 o 
  -7   5   5     9797.44     9640.37    129.23 o 
  -6   5   5      813.19      731.22      9.99 o 
  -5   5   5     5117.75     5034.96     61.15 o 
  -4   5   5        3.37        7.36      3.24 o 
  -3   5   5     7548.92     7897.37     62.91 o 
  -2   5   5     2717.03     2645.08     18.80 o 
  -1   5   5     9388.80     9559.18     62.47 o 
   0   5   5    10645.73    10869.72    128.88 o 
   1   5   5     5469.03     5207.93     42.82 o 
   2   5   5       21.57       20.31      2.39 o 
   3   5   5      781.36      857.31     10.13 o 
   4   5   5     6327.49     6525.08     48.60 o 
   5   5   5     7808.27     7800.55     64.72 o 
   6   5   5      142.63      152.95      6.20 o 
   7   5   5     2680.58     2630.77     31.59 o 
   8   5   5      333.62      332.62     10.59 o 
   9   5   5      611.46      621.70     15.17 o 
 -10   6   5      114.99      111.14     12.06 o 
  -9   6   5     2962.70     2910.72     52.56 o 
  -8   6   5      180.92      183.81      8.75 o 
  -7   6   5      492.30      491.21      8.88 o 
  -6   6   5     2069.26     2106.08     24.15 o 
  -5   6   5     2799.95     2710.00     23.26 o 
  -4   6   5       81.64       76.10      3.98 o 
  -3   6   5    17845.56    17920.24    142.54 o 
  -2   6   5     2079.00     2043.21     15.12 o 
  -1   6   5     2619.10     2646.95     18.60 o 
   0   6   5     5622.98     5861.07     52.20 o 
   1   6   5      252.87      191.61      4.22 o 
   2   6   5     2915.65     3004.92     26.05 o 
   3   6   5     9541.40     9619.36     69.15 o 
   4   6   5     2333.19     2291.94     19.88 o 
   5   6   5     3263.30     3185.75     29.79 o 
   6   6   5      635.66      631.28     10.41 o 
   7   6   5     1409.71     1430.78     20.79 o 
   8   6   5      290.37      295.14     10.24 o 
   9   6   5     5068.71     5172.01     68.45 o 
 -10   7   5      683.79      644.70     28.85 o 
  -9   7   5      155.64      136.43      8.54 o 
  -8   7   5     1267.38     1211.67     20.08 o 
  -7   7   5     5013.48     4915.95     40.18 o 
  -6   7   5      764.51      684.29     11.83 o 
  -5   7   5     3038.15     3010.64     28.37 o 
  -4   7   5     6569.56     6714.69     53.06 o 
  -3   7   5       32.76       25.73      2.24 o 
  -2   7   5     2659.26     2852.09     20.37 o 
  -1   7   5    21070.55    22241.99    160.98 o 
   0   7   5     1953.93     2021.63     18.72 o 
   1   7   5     7609.67     7479.65     54.46 o 
   2   7   5      990.87      867.55      8.84 o 
   3   7   5     1040.54     1050.06      9.73 o 
   4   7   5     3613.15     3523.28     25.70 o 
   5   7   5    11551.35    11745.83     95.08 o 
   6   7   5      661.36      682.06     11.06 o 
   7   7   5      120.41      125.15      8.32 o 
   8   7   5        3.40       11.80      5.11 o 
   9   7   5      297.18      305.85     11.80 o 
  -9   8   5     1642.70     1621.66     25.19 o 
  -8   8   5     4542.67     4332.06     66.07 o 
  -7   8   5       24.17       22.57      4.14 o 
  -6   8   5     1134.31     1090.61     12.97 o 
  -5   8   5     3071.30     3031.96     28.78 o 
  -4   8   5      122.36      122.57      5.84 o 
  -3   8   5     7125.00     6936.82     50.77 o 
  -2   8   5    13782.89    14804.78    101.07 o 
  -1   8   5     9118.94     9810.66     70.63 o 
   0   8   5    25395.41    26137.37    289.21 o 
   1   8   5     2235.94     2234.01     20.69 o 
   2   8   5     3058.34     3219.23     25.48 o 
   3   8   5    12797.43    12990.51     92.77 o 
   4   8   5      135.21      152.52      4.40 o 
   5   8   5      954.98      929.52     15.74 o 
   6   8   5     2834.50     2788.15     27.82 o 
   7   8   5      587.78      604.49     11.07 o 
   8   8   5      654.93      653.70     14.28 o 
   9   8   5     2265.60     2373.21     32.46 o 
  -9   9   5       32.58       46.26      6.46 o 
  -8   9   5     2968.23     2859.63     35.79 o 
  -7   9   5     7676.87     7375.31     70.31 o 
  -6   9   5     4150.01     4076.89     34.05 o 
  -5   9   5      794.38      748.11     20.22 o 
  -4   9   5    11348.79    11509.13     85.45 o 
  -3   9   5      560.71      474.40     11.59 o 
  -2   9   5     4353.22     4730.88     32.37 o 
  -1   9   5    13651.61    13566.56    101.43 o 
   0   9   5      194.13      210.72      5.74 o 
   1   9   5     6339.40     6739.30     71.72 o 
   2   9   5    20906.10    20843.17    164.32 o 
   3   9   5       30.66       39.83      3.99 o 
   4   9   5    12703.37    12860.40     84.45 o 
   5   9   5     2734.55     2667.89     23.68 o 
   6   9   5      363.57      368.24      8.75 o 
   7   9   5     1181.25     1176.31     15.98 o 
   8   9   5        5.93       13.48      5.24 o 
   9   9   5      217.73      237.31     10.75 o 
  -9  10   5      852.70      873.07     18.12 o 
  -8  10   5     4193.90     4131.84     74.23 o 
  -7  10   5      402.81      379.97      8.32 o 
  -6  10   5      730.04      735.05     10.71 o 
  -5  10   5     2388.05     2319.96     23.84 o 
  -4  10   5      611.26      613.92      7.76 o 
  -3  10   5    13588.59    13588.46    103.84 o 
  -2  10   5     4134.08     4189.07     36.83 o 
  -1  10   5      527.23      509.17      8.74 o 
   0  10   5    32269.13    33425.27    281.32 o 
   1  10   5      971.12      993.16     10.51 o 
   2  10   5      277.16      320.72      5.74 o 
   3  10   5     6689.90     6591.83     44.85 o 
   4  10   5      173.99      226.21     10.86 o 
   5  10   5       82.16       94.86      4.74 o 
   6  10   5     8273.30     8175.85     69.57 o 
   7  10   5        4.99       18.16      4.24 o 
   8  10   5      120.75      114.52      7.65 o 
   9  10   5     2467.76     2568.65     34.54 o 
  -9  11   5       32.40       40.33      6.76 o 
  -8  11   5      413.66      401.76     10.11 o 
  -7  11   5     1001.16      977.57     13.42 o 
  -6  11   5      443.28      403.43      9.09 o 
  -5  11   5     2523.55     2411.36     24.80 o 
  -4  11   5    22826.15    22388.63    157.90 o 
  -3  11   5     1287.11     1233.88     11.62 o 
  -2  11   5     1509.15     1650.78     15.55 o 
  -1  11   5     9695.96     9717.73     70.83 o 
   0  11   5      195.27      187.17      5.59 o 
   1  11   5     4393.93     4277.84     33.48 o 
   2  11   5    19629.10    19634.38    141.17 o 
   3  11   5      833.40      764.55      8.41 o 
   4  11   5     9156.38     8823.10     73.11 o 
   5  11   5      190.54      195.91      6.12 o 
   6  11   5      935.46      928.60     13.87 o 
   7  11   5     1835.96     1825.32     26.41 o 
   8  11   5     1198.24     1194.74     20.50 o 
  -9  12   5        8.84       11.75      5.80 o 
  -8  12   5     4397.60     4319.81     47.68 o 
  -7  12   5      625.93      605.87     10.62 o 
  -6  12   5     5361.37     5124.97     46.78 o 
  -5  12   5     5605.24     5500.51     48.88 o 
  -4  12   5        8.68       17.70      3.40 o 
  -3  12   5     4215.49     4209.37     30.51 o 
  -2  12   5     8651.82     8757.80     64.77 o 
  -1  12   5       91.18       89.55      4.51 o 
   0  12   5    15915.77    16020.65    137.70 o 
   1  12   5       82.80       87.87      4.42 o 
   2  12   5     3498.84     3583.84     32.11 o 
   3  12   5     2322.42     2210.41     17.84 o 
   4  12   5        8.72       19.51      4.76 o 
   5  12   5       78.10       86.71      7.01 o 
   6  12   5    10243.42    10089.26     89.97 o 
   7  12   5      128.51      140.87      7.11 o 
   8  12   5      702.80      724.06     17.22 o 
  -9  13   5      291.40      292.73     12.37 o 
  -8  13   5      176.93      179.90      9.61 o 
  -7  13   5      455.51      424.41     11.29 o 
  -6  13   5        9.88       19.08      4.38 o 
  -5  13   5       96.12       81.29      5.38 o 
  -4  13   5    31755.85    31476.43    237.26 o 
  -3  13   5      484.54      403.27      6.62 o 
  -2  13   5     4393.92     4266.44     30.88 o 
  -1  13   5     4828.35     4909.01     43.19 o 
   0  13   5      314.07      317.68     11.64 o 
   1  13   5      375.85      350.04      7.56 o 
   2  13   5    21257.70    20884.78    175.61 o 
   3  13   5     4449.76     4420.29     31.91 o 
   4  13   5    10119.62    10059.14     83.06 o 
   5  13   5        0.61        2.90      3.32 o 
   6  13   5     1687.34     1663.23     20.37 o 
   7  13   5     1066.01     1122.01     16.49 o 
   8  13   5     1818.66     1952.00     28.32 o 
  -8  14   5     2163.30     2225.97     34.43 o 
  -7  14   5       41.13       42.57      4.72 o 
  -6  14   5     5303.73     5195.85     47.93 o 
  -5  14   5     2042.47     1999.59     22.43 o 
  -4  14   5      637.28      621.14      9.44 o 
  -3  14   5       52.21       64.23      5.30 o 
  -2  14   5     3045.07     2971.68     22.99 o 
  -1  14   5      134.54      142.17      5.69 o 
   0  14   5    13667.36    13440.49    108.95 o 
   1  14   5      103.87      135.76      5.66 o 
   2  14   5     5157.37     5238.66     40.88 o 
   3  14   5      346.66      337.43      7.20 o 
   4  14   5      361.39      341.78      8.06 o 
   5  14   5        7.26        7.94      3.91 o 
   6  14   5     5746.73     5807.13     52.74 o 
   7  14   5        1.81       14.32      5.05 o 
   8  14   5     1745.37     1779.30     26.97 o 
  -8  15   5     1418.06     1498.85     19.30 o 
  -7  15   5      206.83      197.49      8.08 o 
  -6  15   5      275.10      273.92      8.53 o 
  -5  15   5      151.04      145.70      9.67 o 
  -4  15   5     4367.22     4430.06     33.03 o 
  -3  15   5      872.37      801.62      9.72 o 
  -2  15   5    11187.77    10979.65     73.40 o 
  -1  15   5        0.39       -0.88      4.29 o 
   0  15   5      251.45      255.72      7.26 o 
   1  15   5     1843.60     1792.29     19.36 o 
   2  15   5    18528.69    18381.81    131.59 o 
   3  15   5      237.25      208.53      5.46 o 
   4  15   5     3739.30     3662.00     40.83 o 
   5  15   5        1.43        7.16      5.95 o 
   6  15   5      485.23      491.62     10.92 o 
   7  15   5       88.41       98.19      6.61 o 
   8  15   5     2280.59     2323.83     56.71 o 
  -8  16   5     1009.80     1073.17     15.85 o 
  -7  16   5      310.91      272.79      9.34 o 
  -6  16   5     4641.85     4590.66     43.99 o 
  -5  16   5       70.82       74.10      5.51 o 
  -4  16   5      663.02      642.49      9.96 o 
  -3  16   5      282.58      284.66      6.25 o 
  -2  16   5      841.00      793.07      9.69 o 
  -1  16   5      285.96      287.17      8.74 o 
   0  16   5     4543.12     4460.59     40.50 o 
   1  16   5      407.06      384.54      9.80 o 
   2  16   5     2956.96     2910.73     25.33 o 
   3  16   5      711.50      767.78     17.07 o 
   4  16   5     4027.12     3809.04     42.56 o 
   5  16   5      165.16      175.89      8.49 o 
   6  16   5     4282.81     4309.03     74.22 o 
   7  16   5      237.28      231.30      8.80 o 
  -8  17   5     2164.13     2183.76     24.50 o 
  -7  17   5     1228.45     1205.20     18.24 o 
  -6  17   5      476.33      460.71     10.83 o 
  -5  17   5        0.10       10.06      6.15 o 
  -4  17   5     2544.56     2478.50     23.59 o 
  -3  17   5     2250.22     2349.20     20.08 o 
  -2  17   5    13739.59    13772.56    113.08 o 
  -1  17   5     1747.77     1732.23     19.70 o 
   0  17   5     5197.62     5155.77     46.71 o 
   1  17   5     4063.32     3983.45     36.88 o 
   2  17   5     3931.40     4000.51     43.16 o 
   3  17   5      474.54      492.23      8.69 o 
   4  17   5     4278.36     4128.08     45.85 o 
   5  17   5       67.21       79.39      6.79 o 
   6  17   5      407.43      447.47     13.77 o 
   7  17   5      282.50      313.54      9.91 o 
  -7  18   5      913.22      901.52     16.03 o 
  -6  18   5     5783.49     5745.51     53.70 o 
  -5  18   5      317.50      298.07      7.74 o 
  -4  18   5     1168.98     1155.02     14.36 o 
  -3  18   5       24.57       30.11      3.39 o 
  -2  18   5     1457.48     1479.51     19.20 o 
  -1  18   5      253.36      224.49     13.60 o 
   0  18   5     4348.06     4288.95     39.78 o 
   1  18   5      101.83       90.78      5.35 o 
   2  18   5     1095.96     1119.86     17.58 o 
   3  18   5     2934.63     2783.93     33.70 o 
   4  18   5     1496.66     1444.24     25.20 o 
   5  18   5      295.70      306.33     10.11 o 
   6  18   5     2478.88     2552.32     44.25 o 
   7  18   5       17.12       27.13      5.37 o 
  -7  19   5     2172.85     2203.54     27.05 o 
  -6  19   5      265.57      281.68      8.37 o 
  -5  19   5       69.90       81.14      5.25 o 
  -4  19   5     4105.27     3921.85     34.34 o 
  -3  19   5     6347.51     6099.46     44.31 o 
  -2  19   5     3519.33     3499.08     34.39 o 
  -1  19   5     3966.90     3823.58     36.71 o 
   0  19   5        0.37        1.73      3.73 o 
   1  19   5        1.13        3.23      4.96 o 
   2  19   5     2734.05     2732.69     32.57 o 
   3  19   5      465.66      442.53     14.33 o 
   4  19   5     5866.08     5772.64     61.29 o 
   5  19   5      421.32      421.00     11.93 o 
   6  19   5       97.56       93.62      6.53 o 
  -7  20   5      119.95      108.56      7.76 o 
  -6  20   5     2462.94     2469.88     25.77 o 
  -5  20   5     1331.00     1314.46     16.58 o 
  -4  20   5      575.43      560.25     10.06 o 
  -3  20   5     1103.14     1080.45     12.45 o 
  -2  20   5      793.16      815.85     13.27 o 
  -1  20   5      405.43      391.07      9.31 o 
   0  20   5     1229.87     1195.50     19.22 o 
   1  20   5      647.43      630.91     13.78 o 
   2  20   5      356.92      385.04     11.73 o 
   3  20   5     4304.63     4060.15     55.97 o 
   4  20   5     3371.08     3237.58     39.30 o 
   5  20   5       88.11      116.29      7.82 o 
   6  20   5     1867.33     1990.51     29.59 o 
  -6  21   5      217.99      209.15      8.02 o 
  -5  21   5     1742.62     1694.30     19.65 o 
  -4  21   5     1528.13     1493.33     17.71 o 
  -3  21   5      969.55      902.61     12.99 o 
  -2  21   5      922.79      855.18     13.86 o 
  -1  21   5      899.72      886.82     16.70 o 
   0  21   5       34.18       28.66      5.54 o 
   1  21   5     1695.28     1650.73     23.66 o 
   2  21   5     1311.51     1314.41     24.91 o 
   3  21   5       34.25       41.01      6.96 o 
   4  21   5     2884.78     2959.46     37.04 o 
   5  21   5       52.80       66.32      7.17 o 
   6  21   5       12.23       13.13      6.05 o 
  -6  22   5     1482.89     1446.00     18.80 o 
  -5  22   5      716.09      717.19     12.51 o 
  -4  22   5      434.11      390.25      9.09 o 
  -3  22   5     1039.90     1060.22     16.02 o 
  -2  22   5     1424.10     1378.94     22.23 o 
  -1  22   5      598.55      597.37     14.44 o 
   0  22   5     1017.77     1024.31     18.31 o 
   1  22   5      186.31      176.55     11.41 o 
   2  22   5      362.99      344.79     11.42 o 
   3  22   5      633.07      599.61     17.07 o 
   4  22   5      259.53      264.23     10.55 o 
   5  22   5      540.02      543.46     14.31 o 
  -5  23   5     3417.21     3408.55     32.72 o 
  -4  23   5      638.04      634.04     11.44 o 
  -3  23   5      258.83      285.97     10.91 o 
  -2  23   5     1977.71     1921.74     37.18 o 
  -1  23   5      193.93      198.94      9.97 o 
   0  23   5      159.90      156.71      9.36 o 
   1  23   5     2270.31     2241.49     30.14 o 
   2  23   5     1510.16     1558.22     58.13 o 
   3  23   5       84.99       78.34      9.19 o 
   4  23   5     3594.25     3585.66     53.89 o 
   5  23   5     1068.34     1137.34     21.24 o 
  -5  24   5      656.52      684.59     12.65 o 
  -4  24   5      361.06      310.63     15.68 o 
  -3  24   5     2152.22     2147.94     35.08 o 
  -2  24   5     1151.65     1243.12     17.84 o 
  -1  24   5      218.88      222.12     13.79 o 
   0  24   5     1582.70     1565.36     24.35 o 
   1  24   5     2095.98     2061.61     32.29 o 
   2  24   5        1.74       22.25     10.91 o 
   3  24   5        9.05       17.91      7.25 o 
   4  24   5     1119.87     1115.24     28.92 o 
  -4  25   5      653.34      704.27     25.85 o 
  -3  25   5     2503.66     2538.10     34.54 o 
  -2  25   5     1885.16     1841.32     23.26 o 
  -1  25   5      282.24      285.13     11.53 o 
   0  25   5       39.63       27.08     12.19 o 
   1  25   5     2781.12     2808.77     36.29 o 
   2  25   5      555.30      584.71     26.55 o 
   3  25   5      172.10      173.76     11.62 o 
  -3  26   5     1835.74     1719.70     27.29 o 
  -2  26   5      379.80      389.85     12.94 o 
  -1  26   5      562.36      605.68     15.49 o 
   0  26   5      535.87      535.74     15.00 o 
   1  26   5     1408.45     1421.58     23.85 o 
   2  26   5        8.79       36.88     12.49 o 
  -1  27   5      383.31      421.33     13.79 o 
   0  27   5       20.39       17.02     12.50 o 
   1  27   5     4865.89     4907.21     56.41 o 
 -10   0   6     1613.78     1634.28     45.78 o 
  -8   0   6     4735.06     4595.84     88.70 o 
  -6   0   6       91.16       98.43      5.29 o 
  -4   0   6     8449.40     8357.80     78.81 o 
  -2   0   6    16230.85    15600.56    180.69 o 
   0   0   6     1859.69     1896.78     35.31 o 
   2   0   6    12216.61    11894.71    134.24 o 
   4   0   6      288.80      230.42      6.67 o 
   6   0   6     5299.09     5101.32     63.52 o 
   8   0   6     3583.34     3438.62     69.32 o 
 -10   1   6     1564.37     1566.46     31.76 o 
  -9   1   6      334.43      305.42     14.06 o 
  -8   1   6     1705.24     1624.62     29.28 o 
  -7   1   6       72.05       59.39      7.15 o 
  -6   1   6     9606.04     9685.48    108.22 o 
  -5   1   6     1976.90     2092.31     18.42 o 
  -4   1   6      332.66      263.53      8.27 o 
  -3   1   6      838.15      941.58      9.35 o 
  -2   1   6    17417.26    18421.96    164.15 o 
  -1   1   6      295.50      294.91      9.04 o 
   0   1   6    10557.54    10482.75    118.64 o 
   1   1   6       59.34       48.54      3.65 o 
   2   1   6    15016.65    14731.87    100.65 o 
   3   1   6      160.18      169.48      5.70 o 
   4   1   6      465.49      440.97      6.78 o 
   5   1   6       17.08       38.24      7.21 o 
   6   1   6     6584.22     6414.49     63.63 o 
   7   1   6        0.76        5.01      4.19 o 
   8   1   6     1508.01     1458.90     26.99 o 
   9   1   6       21.34        4.14      6.49 o 
 -10   2   6     2196.04     2232.61     39.52 o 
  -9   2   6        0.85       -0.52      6.67 o 
  -8   2   6     1276.07     1283.00     25.47 o 
  -7   2   6     1293.69     1241.10     23.64 o 
  -6   2   6      104.14      128.75      4.96 o 
  -5   2   6      399.18      345.16      5.56 o 
  -4   2   6    10198.58    10077.29    100.01 o 
  -3   2   6     1372.54     1311.00     11.03 o 
  -2   2   6     5458.35     5045.47     50.33 o 
  -1   2   6     4289.94     4530.28     42.92 o 
   0   2   6     2836.59     2931.86     36.38 o 
   1   2   6        9.03       16.98      1.56 o 
   2   2   6     7387.45     7183.36     47.03 o 
   3   2   6     8599.27     9108.32     59.55 o 
   4   2   6     2805.66     2741.82     25.33 o 
   5   2   6      974.77      941.10     13.03 o 
   6   2   6      899.76      848.77     12.05 o 
   7   2   6      677.33      672.44     13.22 o 
   8   2   6     3659.26     3663.39     52.27 o 
   9   2   6      184.29      158.37     19.66 o 
 -10   3   6       82.47       76.39     15.86 o 
  -9   3   6      569.21      520.38     17.14 o 
  -8   3   6     2200.40     2141.94     36.60 o 
  -7   3   6      471.34      454.93     13.84 o 
  -6   3   6     3285.58     3206.58     27.06 o 
  -5   3   6     5872.86     5712.12     39.65 o 
  -4   3   6     2620.33     2449.82     33.11 o 
  -3   3   6      142.29      182.34      5.49 o 
  -2   3   6     2145.09     2087.45     18.32 o 
  -1   3   6        1.95        9.90      2.12 o 
   0   3   6    31872.15    32976.22    309.35 o 
   1   3   6     2132.57     2173.24     24.62 o 
   2   3   6     8167.42     8193.28     59.16 o 
   3   3   6    11257.63    11267.94     80.43 o 
   4   3   6      952.40      994.73     18.87 o 
   5   3   6      178.66      193.90      6.18 o 
   6   3   6     4972.18     4941.56     45.62 o 
   7   3   6      167.51      171.01      7.92 o 
   8   3   6     2307.53     2320.55     29.97 o 
   9   3   6        1.32       -5.90      5.05 o 
 -10   4   6     2409.69     2327.32     40.85 o 
  -9   4   6      279.95      244.28     13.14 o 
  -8   4   6     1765.54     1704.02     30.50 o 
  -7   4   6     3397.46     3384.65     29.89 o 
  -6   4   6     1178.61     1201.87     13.97 o 
  -5   4   6        6.15       19.67      4.66 o 
  -4   4   6     8197.24     7867.72     58.49 o 
  -3   4   6     5934.59     6108.51     41.10 o 
  -2   4   6    35412.19    37018.54    246.69 o 
  -1   4   6    27750.28    28771.27    209.08 o 
   0   4   6     9077.62     9734.88     89.98 o 
   1   4   6     2250.53     2446.12     23.06 o 
   2   4   6     1912.02     1692.41     14.32 o 
   3   4   6     1410.63     1425.05     13.17 o 
   4   4   6    14375.01    14260.83    113.91 o 
   5   4   6      365.12      347.50      7.55 o 
   6   4   6      209.88      209.42      8.22 o 
   7   4   6     1829.69     1739.05     23.41 o 
   8   4   6      790.91      823.09     15.87 o 
   9   4   6      196.86      173.67      9.39 o 
 -10   5   6      498.34      499.66     41.19 o 
  -9   5   6       47.73       39.67      8.04 o 
  -8   5   6     1814.68     1765.18     25.16 o 
  -7   5   6      135.63      130.48      5.58 o 
  -6   5   6     6136.38     5982.22     46.39 o 
  -5   5   6     6815.55     6507.06     84.06 o 
  -4   5   6     6552.35     6805.95     63.41 o 
  -3   5   6     1309.50     1333.04     12.12 o 
  -2   5   6     7900.36     8566.19     56.06 o 
  -1   5   6     2079.90     2228.65     16.00 o 
   0   5   6    31906.11    32048.05    301.15 o 
   1   5   6     2005.18     2158.02     19.71 o 
   2   5   6     9488.38    10093.87     71.93 o 
   3   5   6     2800.86     2754.91     24.82 o 
   4   5   6      206.68      228.34      6.90 o 
   5   5   6      119.69      133.35      5.21 o 
   6   5   6     5796.78     5793.10     50.38 o 
   7   5   6      423.65      414.14     10.68 o 
   8   5   6      896.37      923.30     18.98 o 
   9   5   6      189.41      229.15     10.10 o 
 -10   6   6      952.37      937.48     23.98 o 
  -9   6   6       59.93       50.67      8.42 o 
  -8   6   6     5098.76     4899.14     82.33 o 
  -7   6   6     3810.63     3798.53     46.48 o 
  -6   6   6      109.98      111.02      6.12 o 
  -5   6   6     1372.92     1454.48     19.29 o 
  -4   6   6     9098.61     8998.43     65.35 o 
  -3   6   6     2749.84     2889.53     22.94 o 
  -2   6   6    19216.27    20206.54    133.92 o 
  -1   6   6    15732.68    16086.75    107.61 o 
   0   6   6     7158.13     7715.97     63.00 o 
   1   6   6     6788.25     7369.09     59.93 o 
   2   6   6     5893.89     5966.23     43.90 o 
   3   6   6     6610.71     6639.99     54.64 o 
   4   6   6    13267.04    13165.04     94.18 o 
   5   6   6     3174.78     3149.01     26.63 o 
   6   6   6      484.76      477.98      9.22 o 
   7   6   6      614.23      606.21     12.74 o 
   8   6   6        6.67        6.76      4.90 o 
   9   6   6      684.76      687.34     16.11 o 
  -9   7   6     1117.14     1099.04     20.01 o 
  -8   7   6     2174.63     2104.03     32.68 o 
  -7   7   6        9.36        3.66      3.44 o 
  -6   7   6     2049.43     1970.62     21.17 o 
  -5   7   6     2228.65     2233.32     19.73 o 
  -4   7   6     1850.40     1829.70     16.29 o 
  -3   7   6    10465.18    10898.57     71.33 o 
  -2   7   6     1476.64     1559.83     13.42 o 
  -1   7   6      359.81      286.30      3.98 o 
   0   7   6    24664.95    24777.30    203.06 o 
   1   7   6     2368.37     2311.81     19.09 o 
   2   7   6     2910.95     2998.56     23.82 o 
   3   7   6     6958.68     6898.34     56.81 o 
   4   7   6       16.61       27.30      3.18 o 
   5   7   6     3827.64     3875.25     31.75 o 
   6   7   6     1420.99     1414.97     17.02 o 
   7   7   6     1160.31     1145.44     18.09 o 
   8   7   6     2077.37     2116.33     28.43 o 
   9   7   6      739.40      805.38     17.14 o 
  -9   8   6        1.02        1.36      6.82 o 
  -8   8   6     5694.67     5534.94     63.20 o 
  -7   8   6     2455.63     2327.75     35.56 o 
  -6   8   6       54.01       71.13      4.48 o 
  -5   8   6    11094.47    11090.75     80.61 o 
  -4   8   6     5596.49     5617.03     42.42 o 
  -3   8   6     1707.22     1765.29     18.45 o 
  -2   8   6    12457.49    12541.92     81.75 o 
  -1   8   6    18840.14    20906.92    269.00 o 
   0   8   6     5923.92     6687.94     55.72 o 
   1   8   6    13558.18    13549.10    171.36 o 
   2   8   6     1502.83     1553.09     14.02 o 
   3   8   6     1071.20     1085.27     10.32 o 
   4   8   6     9616.56     9525.58     63.67 o 
   5   8   6     3678.84     3661.45     37.45 o 
   6   8   6       62.30       64.51      4.72 o 
   7   8   6     2529.33     2510.92     26.57 o 
   8   8   6      172.49      181.05      9.03 o 
   9   8   6     1101.96     1177.18     21.03 o 
  -9   9   6     3763.29     3849.48     46.04 o 
  -8   9   6        6.47        9.69      5.54 o 
  -7   9   6      211.07      197.26      6.57 o 
  -6   9   6    14168.62    14131.57    103.02 o 
  -5   9   6     3366.50     3286.93     27.18 o 
  -4   9   6      274.08      231.01      5.06 o 
  -3   9   6    14335.23    14878.23    108.37 o 
  -2   9   6     2845.75     3042.63     23.90 o 
  -1   9   6     2768.56     2601.23     21.11 o 
   0   9   6     8944.98     9038.94     73.63 o 
   1   9   6     5309.78     5450.15     46.13 o 
   2   9   6     1282.66     1269.47     12.45 o 
   3   9   6     6947.08     6821.31     51.08 o 
   4   9   6      481.27      493.57      7.15 o 
   5   9   6     9627.39     9520.87     70.59 o 
   6   9   6      175.57      164.83      6.64 o 
   7   9   6        7.07        9.34      6.72 o 
   8   9   6     1821.76     1819.61     41.65 o 
  -9  10   6      380.87      394.59     12.91 o 
  -8  10   6     1206.66     1198.35     18.81 o 
  -7  10   6     2573.59     2548.76     24.44 o 
  -6  10   6        4.56        9.59      5.61 o 
  -5  10   6    10578.82    10523.59     86.68 o 
  -4  10   6     2094.30     2028.54     27.16 o 
  -3  10   6      157.94      164.17      9.40 o 
  -2  10   6    18088.80    18204.16    118.88 o 
  -1  10   6      332.41      359.69      8.20 o 
   0  10   6     1787.60     1887.44     32.57 o 
   1  10   6    31151.03    31454.03    277.39 o 
   2  10   6      355.53      383.47     11.22 o 
   3  10   6        9.34       16.78      4.33 o 
   4  10   6     6839.65     6668.77     46.14 o 
   5  10   6     1994.19     1966.62     19.07 o 
   6  10   6      424.73      436.09      9.37 o 
   7  10   6     2943.72     2990.93     30.76 o 
   8  10   6        0.86       -0.10      5.13 o 
  -9  11   6     5603.17     5668.37     62.85 o 
  -8  11   6      191.18      170.25      9.51 o 
  -7  11   6       46.52       47.63      4.60 o 
  -6  11   6     1924.17     1846.68     21.00 o 
  -5  11   6       45.04       41.82      4.47 o 
  -4  11   6      157.57      171.02      5.49 o 
  -3  11   6    13024.90    12730.02    103.78 o 
  -2  11   6        2.94        7.19      2.37 o 
  -1  11   6     8207.69     8399.01     80.79 o 
   0  11   6     1810.71     1746.39     41.23 o 
   1  11   6     2259.11     2113.20     21.07 o 
   2  11   6     5707.86     5481.09     65.88 o 
   3  11   6     5236.97     5148.75     36.28 o 
   4  11   6       19.52       30.72      3.62 o 
   5  11   6    10122.68    10052.90     74.65 o 
   6  11   6      484.70      461.10      9.81 o 
   7  11   6       28.11       39.27      5.24 o 
   8  11   6     1154.24     1166.96     20.20 o 
  -9  12   6       12.39       15.33      6.37 o 
  -8  12   6        5.29        6.08      4.20 o 
  -7  12   6     2308.69     2233.24     22.67 o 
  -6  12   6     1398.79     1371.04     17.41 o 
  -5  12   6    11284.26    11086.06     91.58 o 
  -4  12   6     2087.70     2001.71     17.48 o 
  -3  12   6      413.16      424.27      7.50 o 
  -2  12   6     2061.52     1895.44     15.82 o 
  -1  12   6     1866.22     1782.59     18.99 o 
   0  12   6     1249.84     1227.44     14.51 o 
   1  12   6    17387.77    17787.37    197.34 o 
   2  12   6      188.47      181.32      6.14 o 
   3  12   6      171.62      194.74      4.96 o 
   4  12   6     3982.25     3900.52     36.12 o 
   5  12   6     1711.79     1644.96     17.15 o 
   6  12   6      462.54      470.47     15.19 o 
   7  12   6     4342.86     4375.11     58.67 o 
   8  12   6      272.16      283.84     10.77 o 
  -9  13   6     2632.06     2815.69     37.51 o 
  -8  13   6       30.60       32.46      5.05 o 
  -7  13   6     1114.11     1074.76     14.52 o 
  -6  13   6        7.32       15.20      4.12 o 
  -5  13   6     1130.56     1146.34     15.41 o 
  -4  13   6       37.55       64.71      5.36 o 
  -3  13   6    11450.21    11223.72    107.07 o 
  -2  13   6      231.74      251.64      5.37 o 
  -1  13   6     3515.41     3456.10     32.35 o 
   0  13   6      764.26      730.78     10.85 o 
   1  13   6     4672.38     4669.39     48.18 o 
   2  13   6     1663.52     1544.44     15.39 o 
   3  13   6    10481.75    10354.60     76.84 o 
   4  13   6      944.23      919.18     12.97 o 
   5  13   6     8390.42     8238.02     62.72 o 
   6  13   6      343.94      338.97     11.88 o 
   7  13   6      559.51      567.11     11.79 o 
   8  13   6      554.57      558.78     14.16 o 
  -8  14   6       33.47       27.99      4.70 o 
  -7  14   6     1035.18     1052.76     31.69 o 
  -6  14   6      267.08      255.05      8.31 o 
  -5  14   6     3228.21     3088.47     30.82 o 
  -4  14   6      143.44      150.02      5.32 o 
  -3  14   6     2765.85     2655.95     21.42 o 
  -2  14   6       86.24       79.18      3.61 o 
  -1  14   6     3079.17     3040.08     29.34 o 
   0  14   6        1.81        0.53      3.52 o 
   1  14   6    11630.93    11477.98     94.02 o 
   2  14   6     2545.43     2533.79     24.78 o 
   3  14   6      101.39      120.30      4.62 o 
   4  14   6      318.18      274.60      7.78 o 
   5  14   6     1020.58      988.41     14.32 o 
   6  14   6      779.31      771.57     13.47 o 
   7  14   6     5525.45     5693.34     82.69 o 
   8  14   6      214.93      250.13     10.86 o 
  -8  15   6        7.56       14.53      4.61 o 
  -7  15   6      962.85      945.26     15.42 o 
  -6  15   6       18.71       18.88      5.63 o 
  -5  15   6      852.86      844.37     11.80 o 
  -4  15   6      120.69      105.85      4.58 o 
  -3  15   6     5771.09     5777.57     41.28 o 
  -2  15   6      136.48      130.88      6.85 o 
  -1  15   6     1844.13     1801.35     20.06 o 
   0  15   6      226.56      228.37      7.03 o 
   1  15   6       28.90       36.23      5.05 o 
   2  15   6     3364.18     3295.89     32.13 o 
   3  15   6    12259.73    12209.01     81.35 o 
   4  15   6     1761.24     1706.12     23.26 o 
   5  15   6     1007.89     1007.03     15.14 o 
   6  15   6      138.89      156.35      7.39 o 
   7  15   6        2.86       32.61      5.44 o 
  -8  16   6      151.52      162.80      7.50 o 
  -7  16   6     2990.23     3024.85     32.67 o 
  -6  16   6      100.10      101.19      6.39 o 
  -5  16   6     5049.52     4867.32     40.61 o 
  -4  16   6      800.07      738.11     10.70 o 
  -3  16   6      767.30      761.11      9.66 o 
  -2  16   6     4522.93     4496.45     36.91 o 
  -1  16   6      984.03      985.35     13.94 o 
   0  16   6       87.32       60.30      5.80 o 
   1  16   6     3494.63     3601.74     34.05 o 
   2  16   6      459.02      452.80      9.04 o 
   3  16   6      422.62      446.33      8.25 o 
   4  16   6      416.55      374.07     10.53 o 
   5  16   6      168.78      185.92     13.11 o 
   6  16   6      375.52      391.56     11.89 o 
   7  16   6     5934.39     6290.16     58.25 o 
  -8  17   6       29.01       26.16      5.03 o 
  -7  17   6     1652.75     1610.62     21.61 o 
  -6  17   6     1550.11     1485.13     17.72 o 
  -5  17   6     2712.88     2663.60     25.52 o 
  -4  17   6        3.83        2.57      3.22 o 
  -3  17   6     8007.63     7960.00     59.36 o 
  -2  17   6     1077.47     1031.01     25.36 o 
  -1  17   6      209.68      197.37      7.28 o 
   0  17   6      365.44      344.85     10.46 o 
   1  17   6       60.67       63.82     12.08 o 
   2  17   6     2919.06     2905.51     28.58 o 
   3  17   6     5595.84     5532.30     89.01 o 
   4  17   6       36.57       45.77      5.55 o 
   5  17   6     1013.92     1015.84     17.96 o 
   6  17   6      548.57      518.89     13.55 o 
   7  17   6        8.54       26.87      8.81 o 
  -7  18   6     2980.21     3049.66     30.11 o 
  -6  18   6      476.24      453.73      9.99 o 
  -5  18   6     1793.98     1773.70     19.41 o 
  -4  18   6      959.96      929.88     15.97 o 
  -3  18   6     1493.79     1411.46     14.29 o 
  -2  18   6     3024.09     2980.01     26.62 o 
  -1  18   6     3325.17     3221.13     32.06 o 
   0  18   6      499.20      479.13      9.66 o 
   1  18   6     3026.62     3031.76     29.99 o 
   2  18   6      152.60      162.62      8.50 o 
   3  18   6      329.70      355.84     10.43 o 
   4  18   6      442.34      398.07     11.15 o 
   5  18   6     1500.39     1486.57     22.86 o 
   6  18   6       47.60       43.91      5.48 o 
   7  18   6     3148.33     3408.41     42.41 o 
  -7  19   6      520.64      531.52     11.36 o 
  -6  19   6     1738.79     1692.15     19.78 o 
  -5  19   6     1040.36     1000.20     13.89 o 
  -4  19   6      317.18      314.96      7.75 o 
  -3  19   6     3966.69     3851.32     30.24 o 
  -2  19   6       18.64       19.36      4.85 o 
  -1  19   6      823.19      837.97     13.21 o 
   0  19   6      803.35      771.55     12.38 o 
   1  19   6      615.73      612.51     13.53 o 
   2  19   6     2039.38     2080.90     42.25 o 
   3  19   6     4873.24     4700.72     51.48 o 
   4  19   6      605.91      603.73     13.88 o 
   5  19   6     1681.41     1652.10     24.78 o 
   6  19   6       47.72       46.47      5.69 o 
  -6  20   6      131.58      140.75      6.91 o 
  -5  20   6     1986.11     1991.20     21.56 o 
  -4  20   6       36.77       20.99      3.91 o 
  -3  20   6      585.62      598.42     10.21 o 
  -2  20   6     1816.51     1793.38     18.88 o 
  -1  20   6     3587.66     3581.06     35.39 o 
   0  20   6      971.48      941.93     17.16 o 
   1  20   6     1052.29     1020.00     17.79 o 
   2  20   6        2.14        1.00      6.50 o 
   3  20   6      670.55      696.93     18.34 o 
   4  20   6     1124.35     1126.04     27.36 o 
   5  20   6     2830.42     2802.64     36.05 o 
   6  20   6        2.01       14.11      5.95 o 
  -6  21   6      343.38      354.72      9.39 o 
  -5  21   6      949.25      931.54     13.90 o 
  -4  21   6      738.13      659.17     11.15 o 
  -3  21   6     2778.83     2756.98     38.90 o 
  -2  21   6      274.89      280.15      7.57 o 
  -1  21   6     6859.86     6724.74     70.21 o 
   0  21   6     1125.14     1063.69     18.48 o 
   1  21   6     2482.09     2423.87     31.17 o 
   2  21   6      335.65      354.75     11.27 o 
   3  21   6     1186.36     1175.23     35.16 o 
   4  21   6      219.28      236.45      9.97 o 
   5  21   6     1216.98     1223.26     21.49 o 
  -6  22   6       11.79        6.36      4.59 o 
  -5  22   6     4462.11     4466.77     39.96 o 
  -4  22   6      628.30      628.58     11.18 o 
  -3  22   6       36.80       37.48      6.12 o 
  -2  22   6     2715.65     2591.73     28.25 o 
  -1  22   6     2046.16     2000.53     30.52 o 
   0  22   6      107.80      106.26      7.75 o 
   1  22   6     1852.85     1848.78     26.23 o 
   2  22   6      780.54      718.02     15.21 o 
   3  22   6      880.39      868.85     33.58 o 
   4  22   6      182.60      187.25     11.80 o 
   5  22   6     2936.83     2955.99     38.32 o 
  -5  23   6      289.57      337.04      9.30 o 
  -4  23   6      474.65      444.79     11.12 o 
  -3  23   6     2782.58     2795.52     35.78 o 
  -2  23   6      187.55      188.71      7.91 o 
  -1  23   6     3438.00     3360.56     41.06 o 
   0  23   6     1885.55     1862.54     26.90 o 
   1  23   6      821.63      841.90     17.14 o 
   2  23   6       10.18       34.01     11.63 o 
   3  23   6     2667.56     2555.30     41.12 o 
   4  23   6       30.34       35.60      8.01 o 
  -4  24   6     4025.85     4047.50     53.03 o 
  -3  24   6       18.69       19.73      6.26 o 
  -2  24   6       85.78      106.62      6.63 o 
  -1  24   6     1566.41     1582.31     24.79 o 
   0  24   6     1900.41     1910.42     27.98 o 
   1  24   6     1236.28     1302.25     21.85 o 
   2  24   6     3430.10     3390.40     73.20 o 
   3  24   6      225.35      210.81     12.26 o 
   4  24   6      897.63      835.53     22.11 o 
  -4  25   6     1042.07     1044.91     21.12 o 
  -3  25   6     1318.14     1347.79     31.59 o 
  -2  25   6      660.65      723.97     13.96 o 
  -1  25   6     1614.34     1640.30     25.86 o 
   0  25   6     3115.51     3079.08     39.24 o 
   1  25   6        1.66        9.74      8.94 o 
   2  25   6      345.90      336.27     20.81 o 
   3  25   6     2071.96     2173.07     42.12 o 
  -2  26   6      232.10      240.75     12.82 o 
  -1  26   6      722.84      766.58     17.48 o 
   0  26   6     1376.43     1370.82     23.65 o 
   1  26   6      803.80      821.64     17.97 o 
   2  26   6     3402.39     3447.38     75.64 o 
  -9   0   7     7087.05     6976.42    128.16 o 
  -7   0   7     5784.32     5801.41    105.06 o 
  -5   0   7      825.27      822.47     12.34 o 
  -3   0   7    16090.78    14860.56    218.51 o 
  -1   0   7     5740.01     5671.96     94.01 o 
   1   0   7    10345.62    10451.44     95.40 o 
   3   0   7    10862.26    10520.76     96.73 o 
   5   0   7     7596.99     7278.88     85.18 o 
   7   0   7       82.10       66.16     10.48 o 
   9   0   7     2052.21     2000.83     48.80 o 
 -10   1   7       17.78        6.27      7.52 o 
  -9   1   7      110.42       98.20      9.84 o 
  -8   1   7       67.10       61.23     11.12 o 
  -7   1   7     6838.40     6665.68     83.78 o 
  -6   1   7      256.26      230.57      5.85 o 
  -5   1   7    10963.31    11255.28     82.10 o 
  -4   1   7        1.87       10.19      2.64 o 
  -3   1   7     7082.85     7254.59     53.09 o 
  -2   1   7     1249.83     1288.06     14.93 o 
  -1   1   7     2479.31     2398.73     29.34 o 
   0   1   7     4541.37     4818.23     57.39 o 
   1   1   7    17160.77    16070.76    106.52 o 
   2   1   7      401.78      544.49      7.40 o 
   3   1   7     5279.23     5301.63     39.13 o 
   4   1   7        0.52        7.03      4.21 o 
   5   1   7      660.56      670.05      9.79 o 
   6   1   7      158.53      155.99      8.33 o 
   7   1   7     8610.64     8571.74     94.57 o 
   8   1   7        3.70        2.06      5.31 o 
   9   1   7       51.78       50.33      7.81 o 
 -10   2   7       95.68      106.93     10.66 o 
  -9   2   7     7198.58     7108.94     92.20 o 
  -8   2   7      478.11      498.52     15.17 o 
  -7   2   7     2377.63     2384.52     36.48 o 
  -6   2   7     3579.99     3803.48     31.11 o 
  -5   2   7      172.52      216.60      4.85 o 
  -4   2   7       59.54       72.16      3.08 o 
  -3   2   7    21793.64    21512.37    176.72 o 
  -2   2   7     1954.38     2387.37     21.44 o 
  -1   2   7     3222.33     3058.91     30.06 o 
   0   2   7     1231.23     1378.82     19.79 o 
   1   2   7     1239.81     1296.43     10.91 o 
   2   2   7      687.29      657.56      7.05 o 
   3   2   7    13354.34    13326.28     86.54 o 
   4   2   7      274.01      267.43      5.62 o 
   5   2   7      744.18      741.69     17.45 o 
   6   2   7     1190.33     1190.84     14.84 o 
   7   2   7       60.53       55.29      5.77 o 
   8   2   7      256.43      270.89      9.77 o 
   9   2   7      590.86      605.43     17.38 o 
 -10   3   7        1.00        4.23      7.71 o 
  -9   3   7      192.69      173.08     11.47 o 
  -8   3   7        1.52        7.25     13.06 o 
  -7   3   7     1975.82     1988.71     22.19 o 
  -6   3   7      656.38      658.06      9.12 o 
  -5   3   7    12500.26    12465.32     89.49 o 
  -4   3   7       24.96       49.43      2.92 o 
  -3   3   7     4226.63     4622.40     31.95 o 
  -2   3   7     8745.01     8622.65     74.48 o 
  -1   3   7     5681.29     5605.69     46.01 o 
   0   3   7     7304.47     8090.16     93.21 o 
   1   3   7    18357.74    18344.22    247.31 o 
   2   3   7      297.93      299.20      4.90 o 
   3   3   7     2081.60     2001.67     17.14 o 
   4   3   7     2690.77     2647.72     24.73 o 
   5   3   7      245.28      243.27      6.19 o 
   6   3   7       93.08       77.60      4.76 o 
   7   3   7     2256.94     2249.80     28.11 o 
   8   3   7       69.77       69.83      6.40 o 
   9   3   7      327.52      350.77     11.57 o 
 -10   4   7      262.68      258.22     13.94 o 
  -9   4   7     4097.59     4068.05     59.01 o 
  -8   4   7      915.12      894.50     20.74 o 
  -7   4   7     5292.54     5318.51     73.59 o 
  -6   4   7     6436.62     6467.10     49.73 o 
  -5   4   7        7.74       19.89      2.73 o 
  -4   4   7      186.20      198.90      4.30 o 
  -3   4   7    20123.13    20438.83    134.75 o 
  -2   4   7      605.85      741.63      8.23 o 
  -1   4   7    26367.91    27013.22    195.41 o 
   0   4   7     9402.43    10158.33     94.24 o 
   1   4   7      154.43      158.56      4.13 o 
   2   4   7     7208.59     7238.50     52.42 o 
   3   4   7     5636.83     5563.41     41.73 o 
   4   4   7     1071.63     1106.65     12.92 o 
   5   4   7    11438.92    11325.99     82.29 o 
   6   4   7      355.27      332.51      7.74 o 
   7   4   7      152.36      162.07      7.64 o 
   8   4   7     2797.22     2735.91     36.02 o 
   9   4   7      465.16      463.84     21.61 o 
 -10   5   7      294.48      298.74     17.01 o 
  -9   5   7      201.55      207.67     12.32 o 
  -8   5   7        4.16        6.92     11.84 o 
  -7   5   7     1586.08     1469.87     17.79 o 
  -6   5   7     3140.04     3158.88     24.61 o 
  -5   5   7    10596.65    10324.03     68.81 o 
  -4   5   7        7.92       17.67      5.83 o 
  -3   5   7      355.29      330.46      4.84 o 
  -2   5   7    12648.01    13276.88     88.25 o 
  -1   5   7      143.13       89.65      5.10 o 
   0   5   7     4744.48     5409.80     52.20 o 
   1   5   7    30266.35    31301.14    252.38 o 
   2   5   7      534.43      632.01      7.28 o 
   3   5   7     6496.04     6462.18     47.99 o 
   4   5   7     2363.68     2295.24     22.26 o 
   5   5   7     1993.93     2061.07     19.19 o 
   6   5   7        4.99        5.95      3.48 o 
   7   5   7      543.25      542.23     14.99 o 
   8   5   7      100.42       95.06      7.13 o 
   9   5   7     1426.69     1509.59     26.90 o 
  -9   6   7     3742.44     3665.02     54.65 o 
  -8   6   7        0.15       -0.29      8.19 o 
  -7   6   7     3865.93     3803.33     32.45 o 
  -6   6   7     9092.72     9042.17     70.38 o 
  -5   6   7       33.59       30.41      2.83 o 
  -4   6   7       85.28       61.92      3.19 o 
  -3   6   7     4608.55     4501.77     31.84 o 
  -2   6   7      593.90      639.63      6.54 o 
  -1   6   7    28204.45    29184.83    191.84 o 
   0   6   7    14829.37    15733.91    208.15 o 
   1   6   7     1871.51     1935.53     18.52 o 
   2   6   7     6379.32     6684.28     49.02 o 
   3   6   7     5397.72     5657.24     47.29 o 
   4   6   7      480.61      487.64      8.17 o 
   5   6   7     7700.16     7557.18     56.92 o 
   6   6   7     1898.85     1841.84     20.30 o 
   7   6   7      539.67      544.02     12.08 o 
   8   6   7     2792.68     2823.90     34.87 o 
   9   6   7      633.72      650.02     15.53 o 
  -9   7   7       16.59       15.37      5.69 o 
  -8   7   7      690.65      668.08     16.85 o 
  -7   7   7      291.48      289.13      7.17 o 
  -6   7   7        1.65        2.98      2.67 o 
  -5   7   7     4577.93     4512.86     35.57 o 
  -4   7   7     3975.70     3786.06     34.05 o 
  -3   7   7       88.45       94.73      3.20 o 
  -2   7   7     2278.77     2239.13     16.81 o 
  -1   7   7      847.57      768.35      7.17 o 
   0   7   7     2228.25     2380.34     22.35 o 
   1   7   7     3762.00     3633.07     31.75 o 
   2   7   7       84.17       78.62      3.32 o 
   3   7   7     5935.38     5845.61     48.93 o 
   4   7   7     5116.48     5036.98     39.09 o 
   5   7   7     1442.46     1475.56     15.42 o 
   6   7   7     1350.10     1351.57     16.62 o 
   7   7   7      355.84      347.76     10.06 o 
   8   7   7       24.92       26.44      7.11 o 
  -9   8   7     1351.99     1382.05     22.77 o 
  -8   8   7      976.70      949.23     17.60 o 
  -7   8   7     2142.19     2047.46     22.83 o 
  -6   8   7     1823.83     1715.74     17.58 o 
  -5   8   7      518.41      525.70     10.12 o 
  -4   8   7     7596.70     7471.27     55.92 o 
  -3   8   7     2463.57     2605.72     19.64 o 
  -2   8   7      617.07      749.26      7.42 o 
  -1   8   7    15056.82    15204.37     98.88 o 
   0   8   7     9443.63     9731.24     79.32 o 
   1   8   7      683.85      691.52      8.29 o 
   2   8   7     2631.50     2660.05     21.95 o 
   3   8   7     1455.77     1351.26     13.12 o 
   4   8   7     1759.48     1831.06     15.63 o 
   5   8   7    15356.91    15334.52    110.22 o 
   6   8   7     7528.77     7357.03     63.03 o 
   7   8   7      692.83      696.79     13.96 o 
   8   8   7     1868.86     1853.03     26.12 o 
  -9   9   7        0.32        5.99      5.66 o 
  -8   9   7     1020.59      991.33     15.71 o 
  -7   9   7      971.90      940.73     12.64 o 
  -6   9   7     1969.54     1948.51     19.40 o 
  -5   9   7      165.90      148.32      7.97 o 
  -4   9   7     7885.56     7647.25     69.21 o 
  -3   9   7       20.70       20.59      3.09 o 
  -2   9   7     1624.92     1436.29     11.95 o 
  -1   9   7     7226.87     7581.75     55.44 o 
   0   9   7    13043.73    13687.70    110.01 o 
   1   9   7     2459.18     2321.53     22.24 o 
   2   9   7      406.83      374.53      6.95 o 
   3   9   7    11877.70    11951.75     78.77 o 
   4   9   7     5677.30     5542.49     39.11 o 
   5   9   7     1529.95     1542.73     17.75 o 
   6   9   7      977.43      968.55     13.93 o 
   7   9   7      876.09      860.37     13.57 o 
   8   9   7        0.12       -0.20      4.98 o 
  -9  10   7      122.29      109.73      8.26 o 
  -8  10   7     1540.63     1566.06     20.25 o 
  -7  10   7      617.64      604.65     10.28 o 
  -6  10   7     1372.79     1327.18     18.45 o 
  -5  10   7     1031.71     1030.07     12.26 o 
  -4  10   7    12631.18    12813.47    104.95 o 
  -3  10   7     3261.39     3416.17     24.93 o 
  -2  10   7      200.90      201.27      5.80 o 
  -1  10   7     3458.91     3451.04     27.24 o 
   0  10   7     9748.13     9680.14     79.24 o 
   1  10   7      112.26      139.46      6.10 o 
   2  10   7     4356.39     4205.79     37.09 o 
   3  10   7     6930.52     6949.54     52.41 o 
   4  10   7     1718.89     1700.07     16.86 o 
   5  10   7     4822.11     4735.60     46.29 o 
   6  10   7     3826.28     3719.00     35.67 o 
   7  10   7     1052.40      994.40     14.82 o 
   8  10   7     1704.97     1689.93     30.23 o 
  -9  11   7      635.41      672.36     16.12 o 
  -8  11   7     2150.18     2120.15     24.89 o 
  -7  11   7     1601.56     1613.67     18.83 o 
  -6  11   7      914.48      895.31     13.39 o 
  -5  11   7       34.45       29.87      3.63 o 
  -4  11   7     5898.00     5734.15     58.97 o 
  -3  11   7      253.65      244.33      5.58 o 
  -2  11   7     6957.01     7061.56     47.61 o 
  -1  11   7     5489.11     5473.97     51.50 o 
   0  11   7    10823.13    10723.31    101.70 o 
   1  11   7      699.73      619.11     12.43 o 
   2  11   7     1338.44     1259.27     13.28 o 
   3  11   7      848.28      843.14      9.38 o 
   4  11   7     6112.03     6092.68     47.12 o 
   5  11   7     1070.08     1037.23     12.72 o 
   6  11   7     2193.95     2153.33     23.83 o 
   7  11   7      770.59      787.41     13.27 o 
   8  11   7        3.39        4.64      5.47 o 
  -9  12   7       21.88       27.20      6.56 o 
  -8  12   7     1551.36     1550.39     18.59 o 
  -7  12   7     2751.62     2723.14     26.18 o 
  -6  12   7     3600.98     3577.42     34.86 o 
  -5  12   7     2767.00     2719.71     24.73 o 
  -4  12   7     8542.23     8496.93    142.28 o 
  -3  12   7       27.05       22.13      4.18 o 
  -2  12   7        1.86       16.74      2.58 o 
  -1  12   7      164.18      170.80     13.03 o 
   0  12   7     5951.19     6208.33     61.70 o 
   1  12   7      318.52      280.70      7.24 o 
   2  12   7    10612.01    10449.25     76.81 o 
   3  12   7     5021.23     4935.77     35.44 o 
   4  12   7      571.39      535.61      8.68 o 
   5  12   7       19.03       15.34      3.51 o 
   6  12   7      907.13      959.05     14.51 o 
   7  12   7      182.36      205.01      8.04 o 
   8  12   7     2654.53     2624.55     34.28 o 
  -8  13   7     5076.14     5145.94     44.29 o 
  -7  13   7        1.09        3.59      3.91 o 
  -6  13   7      257.82      247.71      6.81 o 
  -5  13   7       23.06       21.56      4.63 o 
  -4  13   7     1263.99     1296.15     13.03 o 
  -3  13   7      346.12      338.20      6.68 o 
  -2  13   7    11734.01    11961.41     86.79 o 
  -1  13   7     7236.01     7004.28     60.09 o 
   0  13   7     6904.70     6855.41     58.70 o 
   1  13   7      501.50      518.17      9.35 o 
   2  13   7     2963.40     3040.96     26.07 o 
   3  13   7      675.02      687.68      8.73 o 
   4  13   7     2346.46     2334.65     25.89 o 
   5  13   7        4.08        6.06      3.36 o 
   6  13   7     2945.01     3022.45     37.43 o 
   7  13   7     1112.21     1201.57     17.32 o 
   8  13   7     1366.28     1401.96     28.73 o 
  -8  14   7      413.29      465.10     16.66 o 
  -7  14   7       75.03       82.29      6.00 o 
  -6  14   7     5357.61     5327.32     44.01 o 
  -5  14   7      221.86      214.44      7.39 o 
  -4  14   7    12753.40    12602.44     84.14 o 
  -3  14   7     3106.74     3119.77     24.46 o 
  -2  14   7      967.50      972.06     10.48 o 
  -1  14   7      841.65      843.20     12.54 o 
   0  14   7     5301.26     5276.65     46.84 o 
   1  14   7       62.64       58.22      4.50 o 
   2  14   7     5190.24     5018.62     58.21 o 
   3  14   7     2247.01     2183.45     24.69 o 
   4  14   7       39.50       39.68      4.53 o 
   5  14   7       21.82       36.48      7.51 o 
   6  14   7     1583.92     1657.51     20.74 o 
   7  14   7      411.17      445.79     11.31 o 
  -8  15   7     2660.40     2797.12     28.39 o 
  -7  15   7      257.32      231.47      7.65 o 
  -6  15   7       55.07       53.15      4.61 o 
  -5  15   7      181.55      164.48      5.98 o 
  -4  15   7     3518.46     3464.65     27.23 o 
  -3  15   7      234.36      211.47      6.80 o 
  -2  15   7     9794.32     9770.91     66.11 o 
  -1  15   7      623.36      599.07     10.91 o 
   0  15   7      860.55      854.60     12.69 o 
   1  15   7     2384.25     2349.64     24.35 o 
   2  15   7     2610.57     2554.86     25.83 o 
   3  15   7      116.84      117.74      5.79 o 
   4  15   7     2192.80     2120.62     23.30 o 
   5  15   7       28.13       33.34      4.64 o 
   6  15   7     4306.57     4361.66     42.57 o 
   7  15   7     1021.35     1011.42     18.94 o 
  -8  16   7      653.93      671.00     11.51 o 
  -7  16   7     1347.71     1397.00     17.49 o 
  -6  16   7     5020.53     4958.89     42.13 o 
  -5  16   7       67.33       68.66      4.79 o 
  -4  16   7     4019.64     3886.11     30.09 o 
  -3  16   7       33.00       21.61      4.93 o 
  -2  16   7     3678.86     3616.83     30.71 o 
  -1  16   7     1243.27     1218.70     16.16 o 
   0  16   7     3105.93     3052.17     30.31 o 
   1  16   7       21.69       28.24      4.35 o 
   2  16   7    11232.34    11382.18     94.16 o 
   3  16   7      201.34      196.65      5.60 o 
   4  16   7      203.03      195.04      8.34 o 
   5  16   7      321.81      290.65      8.56 o 
   6  16   7     2334.60     2263.88     30.45 o 
   7  16   7       52.04       70.43      7.46 o 
  -7  17   7      249.39      264.31      8.38 o 
  -6  17   7        7.39       18.14      4.26 o 
  -5  17   7       99.31       84.77      4.99 o 
  -4  17   7     3906.06     3855.28     33.30 o 
  -3  17   7      754.05      743.30     28.27 o 
  -2  17   7     6736.41     6607.13     51.51 o 
  -1  17   7     2670.58     2698.79     34.80 o 
   0  17   7      536.42      529.82     10.33 o 
   1  17   7      555.00      554.57     10.37 o 
   2  17   7     1164.85     1135.87     15.31 o 
   3  17   7     1732.73     1703.65     23.96 o 
   4  17   7     5152.71     5043.03     54.43 o 
   5  17   7        2.67        4.10      4.33 o 
   6  17   7     2520.64     2582.02     33.84 o 
   7  17   7        5.16       19.18      6.50 o 
  -7  18   7     1088.04     1113.44     15.86 o 
  -6  18   7     6917.68     7054.07     57.24 o 
  -5  18   7      259.30      263.01      7.54 o 
  -4  18   7     1533.24     1478.84     16.75 o 
  -3  18   7      394.33      403.56      8.77 o 
  -2  18   7       64.70       63.23      4.42 o 
  -1  18   7      873.19      859.13     13.56 o 
   0  18   7     5349.15     5279.34     48.07 o 
   1  18   7      381.81      382.00      8.99 o 
   2  18   7     6560.06     6602.89    160.76 o 
   3  18   7      519.65      479.70     11.95 o 
   4  18   7        0.46       14.76      5.21 o 
   5  18   7       39.61       36.80      6.07 o 
   6  18   7     3247.29     3287.65     40.69 o 
  -7  19   7      239.23      243.16      8.49 o 
  -6  19   7       94.17       72.27      5.60 o 
  -5  19   7        4.73        8.19      3.89 o 
  -4  19   7      616.97      592.26     10.21 o 
  -3  19   7      443.56      423.87      7.83 o 
  -2  19   7     6082.57     5795.59    103.83 o 
  -1  19   7     1732.47     1667.50     20.39 o 
   0  19   7      544.11      545.47     10.89 o 
   1  19   7      101.40      101.66      7.33 o 
   2  19   7     1344.02     1350.36     36.97 o 
   3  19   7       12.63       15.80     15.00 o 
   4  19   7     4237.62     4100.04     46.94 o 
   5  19   7       11.53       22.50      5.85 o 
   6  19   7      426.87      477.66     13.72 o 
  -6  20   7     2508.58     2583.87     26.71 o 
  -5  20   7      565.42      555.71     10.62 o 
  -4  20   7      968.58      908.52     12.89 o 
  -3  20   7      488.17      459.34      9.18 o 
  -2  20   7      385.59      379.61      9.77 o 
  -1  20   7      121.95      112.01      6.47 o 
   0  20   7     9023.30     8915.63     76.81 o 
   1  20   7        1.70       -4.71      4.86 o 
   2  20   7     1328.29     1339.35     26.48 o 
   3  20   7      888.93      911.76     21.11 o 
   4  20   7       47.32       57.25      6.74 o 
   5  20   7      189.09      182.96      9.47 o 
  -6  21   7      270.77      283.21     12.15 o 
  -5  21   7      470.88      491.11     10.30 o 
  -4  21   7     1252.41     1252.58     15.91 o 
  -3  21   7      151.80      139.68      7.79 o 
  -2  21   7     5656.01     5483.75     51.18 o 
  -1  21   7      280.79      283.61      9.12 o 
   0  21   7      361.53      363.24     11.79 o 
   1  21   7     1412.85     1397.10     22.03 o 
   2  21   7      315.41      304.72     10.79 o 
   3  21   7      359.77      353.99     14.38 o 
   4  21   7     5730.86     5821.71     84.65 o 
   5  21   7      146.08      148.00     14.17 o 
  -5  22   7      339.53      360.51      9.24 o 
  -4  22   7     1119.95     1119.66     15.20 o 
  -3  22   7     1215.94     1201.21     18.09 o 
  -2  22   7      144.61      159.12      7.70 o 
  -1  22   7     1442.27     1384.68     22.53 o 
   0  22   7     4493.32     4578.01     51.58 o 
   1  22   7       72.42       70.20      7.40 o 
   2  22   7     1996.27     2111.87     59.27 o 
   3  22   7     2515.27     2474.28     40.19 o 
   4  22   7     1891.15     1856.23     33.58 o 
   5  22   7      956.49      943.35     19.06 o 
  -5  23   7      432.37      411.63     10.04 o 
  -4  23   7      705.02      718.82     13.91 o 
  -3  23   7       25.76       39.39      5.20 o 
  -2  23   7     2120.29     2196.81     25.87 o 
  -1  23   7      164.76      161.48      9.97 o 
   0  23   7     1533.77     1510.27     23.93 o 
   1  23   7     3647.76     3558.42     42.73 o 
   2  23   7       64.34       81.52     13.20 o 
   3  23   7      215.23      217.33     12.63 o 
   4  23   7     4493.32     4512.46     63.85 o 
  -4  24   7     1335.05     1357.52     19.85 o 
  -3  24   7     3243.39     3243.66     40.35 o 
  -2  24   7       31.69       28.77      5.14 o 
  -1  24   7      625.03      579.68     15.08 o 
   0  24   7     1092.75     1134.73     20.89 o 
   1  24   7        0.28        5.89      6.50 o 
   2  24   7      516.37      566.62     25.98 o 
   3  24   7     1553.58     1485.24     29.64 o 
  -3  25   7        4.66       14.95      9.04 o 
  -2  25   7     1580.25     1638.44     26.26 o 
  -1  25   7      136.05      174.91     10.22 o 
   0  25   7      326.07      354.56     12.86 o 
   1  25   7     3084.18     3129.98     39.76 o 
   2  25   7       17.18       49.23     13.35 o 
  -2  26   7       97.66      146.20     17.92 o 
  -1  26   7     2214.31     2255.02     32.51 o 
   0  26   7      415.67      418.91     14.06 o 
   1  26   7      139.27      171.42     10.75 o 
 -10   0   8     3231.21     3221.19     72.33 o 
  -8   0   8     3408.60     3503.21     71.47 o 
  -6   0   8      808.56      823.52     13.60 o 
  -4   0   8      438.46      366.19     15.50 o 
  -2   0   8    43074.23    44486.69    884.38 o 
   0   0   8    11482.08    11831.89    190.45 o 
   2   0   8    11640.62    12661.20    122.64 o 
   4   0   8     5176.48     5311.78     52.26 o 
   6   0   8    10014.29     9898.85    114.91 o 
   8   0   8      882.16      913.80     29.28 o 
 -10   1   8     1152.39     1201.20     30.35 o 
  -9   1   8      258.70      267.38     13.18 o 
  -8   1   8      291.31      262.50     12.83 o 
  -7   1   8      121.28      131.11      9.69 o 
  -6   1   8     7634.20     7689.53     49.25 o 
  -5   1   8      860.86      820.04      8.32 o 
  -4   1   8    36997.36    38573.88    429.04 o 
  -3   1   8     2075.52     2359.55     21.91 o 
  -2   1   8      212.11      312.07      6.74 o 
  -1   1   8     1181.56     1258.87     14.21 o 
   0   1   8     2558.31     2652.27     34.40 o 
   1   1   8     1695.14     1848.87     14.15 o 
   2   1   8    46411.02    45722.17    309.63 o 
   3   1   8     1033.04     1111.40     12.05 o 
   4   1   8      627.34      602.08      7.44 o 
   5   1   8      919.40      918.70     10.81 o 
   6   1   8      727.61      741.77     13.23 o 
   7   1   8        9.56       18.82      4.75 o 
   8   1   8     4485.65     4488.65     60.79 o 
   9   1   8       85.96       87.31      8.93 o 
 -10   2   8     1393.14     1421.59     29.83 o 
  -9   2   8       80.31       84.20      9.08 o 
  -8   2   8     7456.58     7354.81     98.60 o 
  -7   2   8       48.54       49.30      6.74 o 
  -6   2   8      708.59      721.25      8.19 o 
  -5   2   8      120.66      126.04      3.99 o 
  -4   2   8      940.48      873.25      9.09 o 
  -3   2   8     2288.28     2522.04     20.77 o 
  -2   2   8    17710.67    17805.38    144.42 o 
  -1   2   8     3843.58     4233.83     40.74 o 
   0   2   8     6758.54     6694.86     98.24 o 
   1   2   8     3658.73     4165.75     30.71 o 
   2   2   8     4026.68     4398.31     32.97 o 
   3   2   8      232.83      309.45      5.33 o 
   4   2   8     9084.89     9362.56     68.49 o 
   5   2   8      423.00      418.88      8.14 o 
   6   2   8     5642.77     5607.17     56.61 o 
   7   2   8      330.82      348.91      9.94 o 
   8   2   8      560.76      556.68     13.31 o 
   9   2   8      195.13      183.78     11.52 o 
 -10   3   8     2396.79     2341.12     41.10 o 
  -9   3   8       41.91       37.27      7.99 o 
  -8   3   8      215.32      222.31     12.43 o 
  -7   3   8     3096.42     3187.56     29.46 o 
  -6   3   8     7465.93     7389.86     51.31 o 
  -5   3   8     1688.67     1668.31     16.01 o 
  -4   3   8    15963.73    15927.97    104.93 o 
  -3   3   8      132.85      148.22      4.39 o 
  -2   3   8     2329.45     2676.56     24.03 o 
  -1   3   8      478.14      368.71      5.15 o 
   0   3   8     1927.27     1636.00     23.29 o 
   1   3   8       68.53       62.46      3.84 o 
   2   3   8    20239.13    19887.07    182.52 o 
   3   3   8     2166.21     2257.91     20.98 o 
   4   3   8     1304.07     1323.61     13.44 o 
   5   3   8       47.69       49.22      3.95 o 
   6   3   8      344.09      362.61     11.35 o 
   7   3   8      142.23      120.16      7.20 o 
   8   3   8     4570.02     4625.38     50.79 o 
   9   3   8      258.57      242.53     12.57 o 
  -9   4   8      249.57      231.05     16.29 o 
  -8   4   8     9892.39     9547.91    117.21 o 
  -7   4   8       64.50       71.39      6.00 o 
  -6   4   8     1824.02     1847.35     18.13 o 
  -5   4   8     1336.17     1275.46     11.23 o 
  -4   4   8     3218.33     3319.13     22.73 o 
  -3   4   8     3195.92     3008.48     22.03 o 
  -2   4   8     8631.99     8226.25     59.02 o 
  -1   4   8     7071.80     7845.93     71.61 o 
   0   4   8     3254.88     2898.38     37.19 o 
   1   4   8      244.23      292.16      4.93 o 
   2   4   8      688.48      674.62      7.48 o 
   3   4   8     1604.89     1526.47     14.08 o 
   4   4   8     6922.42     6839.00     57.02 o 
   5   4   8      418.53      434.00      8.40 o 
   6   4   8     4936.15     4886.18     43.61 o 
   7   4   8     2622.54     2622.33     31.54 o 
   8   4   8      293.57      288.55     10.31 o 
  -9   5   8        1.26       -6.85      6.55 o 
  -8   5   8      156.39      133.36     10.14 o 
  -7   5   8     1985.06     1939.26     17.49 o 
  -6   5   8     6233.10     6198.60     47.79 o 
  -5   5   8      537.71      467.61      6.33 o 
  -4   5   8     4081.70     3977.85     28.67 o 
  -3   5   8       28.22       41.44      3.97 o 
  -2   5   8     2163.55     2121.29     16.10 o 
  -1   5   8       45.15       20.28      1.87 o 
   0   5   8      918.40      648.00     10.10 o 
   1   5   8      669.32      848.02      9.30 o 
   2   5   8     3433.61     3261.69     27.59 o 
   3   5   8      453.57      423.95      6.42 o 
   4   5   8     8863.25     8648.07     70.93 o 
   5   5   8     4622.04     4580.02     36.58 o 
   6   5   8     1250.90     1238.95     21.65 o 
   7   5   8      559.69      525.94     12.16 o 
   8   5   8     2225.31     2303.48     30.06 o 
  -9   6   8      210.54      205.05     12.41 o 
  -8   6   8     2512.98     2372.96     38.56 o 
  -7   6   8       64.45       70.75      3.93 o 
  -6   6   8     6639.57     6499.68     42.53 o 
  -5   6   8     1289.82     1251.48     11.21 o 
  -4   6   8     4517.09     4415.58     31.52 o 
  -3   6   8      984.65      931.34      8.97 o 
  -2   6   8     3947.01     3864.25     27.15 o 
  -1   6   8     2002.79     2069.57     18.10 o 
   0   6   8     3439.44     3036.65     31.73 o 
   1   6   8     5703.00     5798.95     42.87 o 
   2   6   8       13.94       24.61      3.52 o 
   3   6   8     2402.00     2428.61     24.36 o 
   4   6   8     6285.43     6193.14     52.30 o 
   5   6   8     4954.30     4908.22     38.94 o 
   6   6   8      574.11      592.53     10.50 o 
   7   6   8     1371.31     1314.62     19.66 o 
   8   6   8     1667.21     1678.22     30.95 o 
  -9   7   8      852.50      817.21     21.29 o 
  -8   7   8       45.58       46.12      5.94 o 
  -7   7   8      723.84      719.48     11.79 o 
  -6   7   8      826.44      845.01      9.34 o 
  -5   7   8       85.18       79.21      4.55 o 
  -4   7   8     5728.86     5531.11     38.61 o 
  -3   7   8      580.74      558.71      7.05 o 
  -2   7   8     8781.42     9672.84     63.66 o 
  -1   7   8     7754.64     7673.71     50.94 o 
   0   7   8    17402.19    17193.08    290.74 o 
   1   7   8        0.85        7.67      2.37 o 
   2   7   8      186.42      243.75      8.00 o 
   3   7   8      986.52      940.67     11.36 o 
   4   7   8     6419.30     6358.93     53.77 o 
   5   7   8     2694.69     2636.09     23.54 o 
   6   7   8     1009.97      972.70     13.66 o 
   7   7   8      340.35      330.04     13.72 o 
   8   7   8      632.67      691.72     14.81 o 
  -9   8   8      191.01      172.09      9.72 o 
  -8   8   8     1153.90     1170.11     19.72 o 
  -7   8   8      421.57      377.68     10.56 o 
  -6   8   8     8720.70     8443.75     58.67 o 
  -5   8   8     3674.36     3607.40     27.14 o 
  -4   8   8      747.28      692.91      7.92 o 
  -3   8   8      137.99      167.48      6.22 o 
  -2   8   8     4623.32     4644.61     32.26 o 
  -1   8   8       28.77       42.61      3.21 o 
   0   8   8     3359.71     3624.70     32.60 o 
   1   8   8     6475.80     6677.63     56.26 o 
   2   8   8       41.00       54.43      2.84 o 
   3   8   8     4192.85     4357.16     37.87 o 
   4   8   8     8812.38     8832.92     65.35 o 
   5   8   8      310.80      309.62      6.89 o 
   6   8   8      404.12      422.54      9.23 o 
   7   8   8      420.23      414.03     10.91 o 
   8   8   8      740.56      735.25     15.19 o 
  -9   9   8     1807.15     1753.19     26.57 o 
  -8   9   8      629.58      614.29     12.57 o 
  -7   9   8     3036.38     2910.63     27.32 o 
  -6   9   8     2341.84     2325.92     20.66 o 
  -5   9   8       91.13       90.19      5.79 o 
  -4   9   8       55.03       59.68      3.23 o 
  -3   9   8     1390.67     1401.39     12.25 o 
  -2   9   8     3370.32     3362.18     24.35 o 
  -1   9   8    11651.09    11881.82     90.98 o 
   0   9   8     4640.20     4499.39     39.50 o 
   1   9   8        6.36       16.99      3.12 o 
   2   9   8     1351.20     1382.93     13.54 o 
   3   9   8        5.68        7.74      2.59 o 
   4   9   8     1549.81     1490.01     13.83 o 
   5   9   8     6734.81     6593.72     50.97 o 
   6   9   8     1188.16     1176.05     15.71 o 
   7   9   8      674.76      668.91     11.92 o 
   8   9   8      601.13      651.83     18.31 o 
  -9  10   8      950.67      969.03     19.13 o 
  -8  10   8      634.25      650.92     12.31 o 
  -7  10   8        2.63        3.71      4.19 o 
  -6  10   8      336.42      313.41      7.30 o 
  -5  10   8     5292.60     5225.67     41.68 o 
  -4  10   8      447.62      415.57      7.49 o 
  -3  10   8      663.66      737.29      8.02 o 
  -2  10   8     2761.77     2753.36     20.59 o 
  -1  10   8      896.57      959.21     10.12 o 
   0  10   8     1538.33     1488.38     16.23 o 
   1  10   8     9016.79     9003.88     74.55 o 
   2  10   8      206.03      266.08      7.13 o 
   3  10   8     1022.76     1065.29     10.92 o 
   4  10   8     4310.70     4352.61     35.17 o 
   5  10   8      184.46      165.01      5.91 o 
   6  10   8     1481.86     1445.83     18.04 o 
   7  10   8      920.14      931.96     23.39 o 
   8  10   8      107.20      122.35     10.04 o 
  -9  11   8     3087.87     3109.46     39.76 o 
  -8  11   8      275.32      265.34      8.64 o 
  -7  11   8      274.73      279.26      7.23 o 
  -6  11   8     1253.25     1216.81     14.42 o 
  -5  11   8     4835.09     4804.84     39.02 o 
  -4  11   8      651.45      654.66     12.76 o 
  -3  11   8    10060.66     9784.85     71.93 o 
  -2  11   8       79.24       87.23      3.34 o 
  -1  11   8     7428.58     7706.69     56.88 o 
   0  11   8     1800.75     1790.54     18.68 o 
   1  11   8      524.44      523.92     13.24 o 
   2  11   8    12553.84    12488.46    101.62 o 
   3  11   8     1742.76     1776.65     15.55 o 
   4  11   8      460.09      469.54      8.16 o 
   5  11   8     4674.82     4610.77     37.76 o 
   6  11   8       17.47       29.93      4.13 o 
   7  11   8     1486.56     1523.86     22.92 o 
   8  11   8      416.41      426.38     19.09 o 
  -8  12   8      242.06      268.87     10.74 o 
  -7  12   8     1353.40     1343.59     14.94 o 
  -6  12   8        6.87        7.88      3.44 o 
  -5  12   8     8169.13     8058.16     61.63 o 
  -4  12   8        8.81       10.99      3.15 o 
  -3  12   8       45.58       85.72      5.77 o 
  -2  12   8     2553.84     2545.09     22.00 o 
  -1  12   8      363.96      388.72      8.88 o 
   0  12   8      639.44      675.20     12.29 o 
   1  12   8     7976.42     7919.45     77.23 o 
   2  12   8        7.36       18.53      3.33 o 
   3  12   8     3000.48     3015.57     23.67 o 
   4  12   8     2039.12     2052.98     19.69 o 
   5  12   8      322.64      315.29      7.29 o 
   6  12   8     2300.27     2254.16     22.26 o 
   7  12   8     2239.19     2249.00     31.73 o 
   8  12   8       65.50       78.86      9.28 o 
  -8  13   8      165.18      186.88      6.88 o 
  -7  13   8     1186.12     1138.86     13.72 o 
  -6  13   8     1245.67     1179.13     14.56 o 
  -5  13   8      805.83      786.67     11.02 o 
  -4  13   8      153.21      134.43      7.31 o 
  -3  13   8    13663.84    13443.02    128.38 o 
  -2  13   8     1851.72     1889.30     17.62 o 
  -1  13   8     5357.75     5469.16     56.26 o 
   0  13   8      719.99      722.31     15.97 o 
   1  13   8    16415.94    16517.86    133.43 o 
   2  13   8     3049.49     2968.74     38.05 o 
   3  13   8     3943.51     3913.76     29.48 o 
   4  13   8      495.47      490.29      8.51 o 
   5  13   8     3937.90     3916.70     48.71 o 
   6  13   8      214.09      235.53      9.90 o 
   7  13   8     1822.37     1841.83     26.55 o 
  -8  14   8      187.73      166.49      6.75 o 
  -7  14   8     2458.27     2502.26     25.13 o 
  -6  14   8      400.27      383.83      8.49 o 
  -5  14   8     5204.64     5123.31     41.93 o 
  -4  14   8      115.85      116.91      5.52 o 
  -3  14   8     7058.82     6834.00     47.92 o 
  -2  14   8      584.74      563.23      7.76 o 
  -1  14   8     2551.62     2510.61     26.02 o 
   0  14   8      962.17      993.72     13.88 o 
   1  14   8    13802.88    14021.12    114.44 o 
   2  14   8       47.04       45.31      4.43 o 
   3  14   8     2558.49     2512.48     20.82 o 
   4  14   8      225.61      210.58     10.67 o 
   5  14   8     1348.87     1287.27     17.19 o 
   6  14   8     2875.71     2902.31     57.38 o 
   7  14   8     4157.94     4276.84     49.02 o 
  -8  15   8      218.86      231.37      7.56 o 
  -7  15   8     3009.20     2982.94     28.86 o 
  -6  15   8       31.46       33.63      4.14 o 
  -5  15   8      302.56      279.06      7.23 o 
  -4  15   8      211.86      192.66      5.54 o 
  -3  15   8     5588.11     5597.88     40.39 o 
  -2  15   8      931.15      953.03     13.26 o 
  -1  15   8     8986.28     8927.88     75.94 o 
   0  15   8     2344.91     2297.64     24.45 o 
   1  15   8     9666.12     9693.72     81.46 o 
   2  15   8     1123.37     1086.71     14.67 o 
   3  15   8    10173.98     9995.35     70.87 o 
   4  15   8      283.71      250.92      8.41 o 
   5  15   8     2493.27     2374.21     30.56 o 
   6  15   8       49.17       56.17      6.77 o 
   7  15   8     1231.70     1357.37     26.24 o 
  -8  16   8        7.65       11.11      4.28 o 
  -7  16   8     2632.87     2678.75     26.98 o 
  -6  16   8      376.33      363.44      8.58 o 
  -5  16   8     2016.77     1968.84     20.34 o 
  -4  16   8       50.28       39.63      3.29 o 
  -3  16   8     5687.59     5520.51     40.15 o 
  -2  16   8       92.64       76.99      4.62 o 
  -1  16   8     2921.67     2906.32     29.64 o 
   0  16   8        0.34        2.56      3.81 o 
   1  16   8     7185.85     7189.84     84.35 o 
   2  16   8     2058.22     2036.14     30.91 o 
   3  16   8     3661.65     3653.36     29.31 o 
   4  16   8       36.45       37.57      5.59 o 
   5  16   8        3.10        5.74      6.39 o 
   6  16   8       82.61      110.73      8.16 o 
   7  16   8     5207.18     5359.27     59.55 o 
  -7  17   8     4281.20     4286.65     38.65 o 
  -6  17   8      949.01      961.79     13.74 o 
  -5  17   8      186.26      186.13      6.63 o 
  -4  17   8       15.85       17.45      4.26 o 
  -3  17   8     3139.45     3123.13     28.17 o 
  -2  17   8     1111.19     1171.94     14.02 o 
  -1  17   8    14073.17    13938.60    115.21 o 
   0  17   8        4.35        9.13      4.10 o 
   1  17   8     1344.12     1371.33     19.27 o 
   2  17   8      155.32      147.94      6.97 o 
   3  17   8     1655.31     1609.17     23.17 o 
   4  17   8      255.41      265.72     15.17 o 
   5  17   8     4602.56     4638.06     51.81 o 
   6  17   8      449.45      401.18     12.49 o 
  -7  18   8     1148.75     1212.03     16.74 o 
  -6  18   8      245.63      250.36      8.07 o 
  -5  18   8     6145.89     6069.72     49.72 o 
  -3  18   8     5941.46     5946.27     43.47 o 
  -2  18   8     2949.77     2816.09     25.85 o 
  -1  18   8     1867.23     1846.25     21.90 o 
   0  18   8       14.84       17.62      4.36 o 
   1  18   8     8792.76     8722.89    107.43 o 
   2  18   8        1.08        7.87      5.08 o 
   3  18   8     4694.57     4637.05     80.01 o 
   4  18   8       52.91       55.26      6.12 o 
   5  18   8        0.60       13.22      5.65 o 
   6  18   8      152.22      145.02      9.17 o 
  -7  19   8     3590.62     3669.75     34.95 o 
  -6  19   8     2677.21     2668.30     26.95 o 
  -5  19   8       17.18       34.49      4.66 o 
  -4  19   8       14.46       11.76      4.68 o 
  -3  19   8     6858.88     6841.77     54.28 o 
  -2  19   8     2453.82     2357.26     22.98 o 
  -1  19   8     8961.07     8969.14     77.59 o 
   0  19   8     1361.78     1300.44     17.51 o 
   1  19   8     1231.57     1285.22     17.34 o 
   2  19   8      713.90      677.48     14.45 o 
   3  19   8      714.39      684.28     24.11 o 
   4  19   8        1.80        2.91      5.41 o 
   5  19   8     4169.23     4328.05     49.89 o 
   6  19   8      222.87      222.50     15.88 o 
  -6  20   8      124.57      101.16      6.23 o 
  -5  20   8     5029.53     5212.14     44.42 o 
  -4  20   8      177.31      139.50      5.92 o 
  -3  20   8      224.73      230.20      7.16 o 
  -2  20   8     4505.89     4354.68     47.64 o 
  -1  20   8       82.23      110.51      8.33 o 
   0  20   8      169.34      162.10      7.42 o 
   1  20   8     2799.22     2796.92     34.79 o 
   2  20   8       89.38       88.75      7.34 o 
   3  20   8     4421.40     4289.56     59.61 o 
   4  20   8      512.10      516.07     13.72 o 
   5  20   8      557.14      601.55     15.10 o 
  -6  21   8      925.26      906.77     14.47 o 
  -5  21   8      225.32      231.93      7.89 o 
  -4  21   8     2083.25     1999.21     21.45 o 
  -3  21   8     1852.55     1893.28     20.32 o 
  -2  21   8        7.95       18.35      4.02 o 
  -1  21   8     6891.45     6962.26     62.81 o 
   0  21   8      634.22      617.59     14.60 o 
   1  21   8      266.57      294.94     12.25 o 
   2  21   8     5069.70     5136.20     84.10 o 
   3  21   8        7.89       14.22      6.96 o 
   4  21   8       28.01       20.29      7.68 o 
   5  21   8     3018.64     3126.88     40.01 o 
  -5  22   8     3081.12     3258.96     35.48 o 
  -4  22   8      820.45      800.46     14.26 o 
  -3  22   8      145.48      176.35      9.45 o 
  -2  22   8     1964.79     1938.39     23.87 o 
  -1  22   8        2.31       13.70      6.49 o 
   0  22   8      685.86      683.28     16.28 o 
   1  22   8     1709.02     1781.82     26.32 o 
   2  22   8      225.03      239.25     18.94 o 
   3  22   8     2628.54     2722.86     70.18 o 
   4  22   8     1168.35     1121.38     25.04 o 
  -4  23   8     1311.09     1328.59     23.55 o 
  -3  23   8      591.91      651.74     15.67 o 
  -2  23   8       15.78       24.83      6.66 o 
  -1  23   8     6867.65     6926.10     73.75 o 
   0  23   8      768.12      820.92     17.54 o 
   1  23   8      101.44      109.39      8.46 o 
   2  23   8     2506.96     2582.66     61.14 o 
   3  23   8        4.02       12.67      7.39 o 
   4  23   8      280.18      291.68     13.97 o 
  -4  24   8     1275.35     1364.01     26.08 o 
  -3  24   8      373.43      392.14     17.43 o 
  -2  24   8      671.93      675.69     16.75 o 
  -1  24   8       23.21       16.02      7.59 o 
   0  24   8     2263.33     2212.11     31.32 o 
   1  24   8      903.34      865.84     18.12 o 
   2  24   8      436.90      438.60     23.82 o 
   3  24   8     1064.16     1096.62     25.30 o 
  -3  25   8      894.97      901.95     24.99 o 
  -2  25   8       44.33       65.57     12.85 o 
  -1  25   8     1906.80     2022.89     30.25 o 
   0  25   8     1568.54     1584.64     25.64 o 
   1  25   8        1.15        1.48      6.84 o 
   2  25   8     1270.47     1391.73     43.06 o 
  -9   0   9      928.28     1039.59     40.33 o 
  -7   0   9     9914.37     9857.84    182.42 o 
  -5   0   9     1164.66     1175.32     26.70 o 
  -3   0   9    14917.42    15209.01    307.85 o 
  -1   0   9     7051.36     7446.02    123.86 o 
   1   0   9    16872.26    16166.91    168.98 o 
   3   0   9    10662.51    11017.05    101.50 o 
   5   0   9     3187.02     3162.33     34.70 o 
   7   0   9     6304.27     6298.43    111.66 o 
  -9   1   9     4986.35     5165.00    111.76 o 
  -8   1   9      194.66      170.71      7.44 o 
  -7   1   9     2985.17     2951.39     30.04 o 
  -6   1   9        0.39        3.50      3.92 o 
  -5   1   9     6803.23     7049.49     62.89 o 
  -4   1   9      902.68      955.24     11.83 o 
  -3   1   9    30610.55    31430.74    300.46 o 
  -2   1   9       26.93       11.71      2.40 o 
  -1   1   9     1440.81     1469.05     31.11 o 
   0   1   9      560.70      586.05     16.22 o 
   1   1   9    13194.14    13568.59     87.19 o 
   2   1   9      123.55      138.62      3.88 o 
   3   1   9    16312.79    16519.01    176.72 o 
   4   1   9       22.22       22.56      2.97 o 
   5   1   9     3108.54     3035.21     25.59 o 
   6   1   9      522.63      526.72     10.93 o 
   7   1   9     7566.93     7727.55     76.64 o 
   8   1   9       87.93       89.00     16.22 o 
  -9   2   9     1291.65     1301.55     32.73 o 
  -8   2   9      832.32      801.41     14.23 o 
  -7   2   9     4191.43     4185.83     44.02 o 
  -6   2   9     1463.40     1383.96     12.36 o 
  -5   2   9     1225.64     1309.01     13.60 o 
  -4   2   9       23.40       39.28      3.06 o 
  -3   2   9    11529.63    11667.77     83.89 o 
  -2   2   9      852.84      918.22     12.44 o 
  -1   2   9     8088.81     8023.02     93.77 o 
   0   2   9      605.67      627.12     12.38 o 
   1   2   9    12746.36    12232.85     86.44 o 
   2   2   9     1287.69     1297.87     13.71 o 
   3   2   9     6410.41     6585.90     48.90 o 
   4   2   9      797.29      865.15     10.13 o 
   5   2   9     3258.82     3322.43     31.08 o 
   6   2   9       63.99       43.08      4.96 o 
   7   2   9     5066.50     5100.52     53.55 o 
   8   2   9       23.16       30.40      5.46 o 
  -9   3   9      844.61      894.34     20.78 o 
  -8   3   9      868.13      869.27     26.18 o 
  -7   3   9      967.29      966.52     11.21 o 
  -6   3   9      123.44      132.31      4.38 o 
  -5   3   9    10174.85    10157.24     75.95 o 
  -4   3   9       59.47       45.94      2.78 o 
  -3   3   9    12567.64    13010.62    109.33 o 
  -2   3   9      329.61      244.32      4.93 o 
  -1   3   9     1058.70     1326.38     20.18 o 
   0   3   9     2130.82     2327.70     31.51 o 
   1   3   9    16346.14    16991.25    149.44 o 
   2   3   9      993.66     1123.91     10.81 o 
   3   3   9    14308.81    14715.06    104.54 o 
   4   3   9     2413.12     2526.70     21.86 o 
   5   3   9      855.37      865.77     12.41 o 
   6   3   9     3229.45     3242.44     31.07 o 
   7   3   9     5187.30     5316.48     61.03 o 
   8   3   9        0.11        0.40      4.65 o 
  -9   4   9     3139.61     3194.25     48.79 o 
  -8   4   9     2495.78     2580.86     38.82 o 
  -7   4   9     4720.23     4794.12     38.02 o 
  -6   4   9     5639.41     5330.19     42.37 o 
  -5   4   9     1950.20     1952.86     16.77 o 
  -4   4   9     2200.26     2270.01     18.31 o 
  -3   4   9     5351.21     5312.97     40.74 o 
  -2   4   9     1791.42     2059.02     19.52 o 
  -1   4   9    23865.24    24346.74    230.33 o 
   0   4   9     2322.67     2615.10     34.85 o 
   1   4   9     1794.94     1664.26     19.42 o 
   2   4   9     3265.84     3368.90     28.38 o 
   3   4   9      213.82      218.67      6.37 o 
   4   4   9     1921.61     1947.78     18.01 o 
   5   4   9     9396.29     9460.61     78.20 o 
   6   4   9       84.26       81.36      5.12 o 
   7   4   9     1080.25     1097.48     17.78 o 
   8   4   9      226.26      236.92     11.87 o 
  -9   5   9      563.52      588.21     27.56 o 
  -8   5   9      749.47      750.32     19.08 o 
  -7   5   9       69.28       82.19      4.16 o 
  -6   5   9     2105.85     2136.67     18.82 o 
  -5   5   9     8722.85     8599.34     58.91 o 
  -4   5   9       17.93       26.04      2.38 o 
  -3   5   9     7182.70     7387.52     54.46 o 
  -2   5   9     1123.82      995.45     16.70 o 
  -1   5   9     1554.85     1616.08     20.32 o 
   0   5   9     2758.51     2758.56     36.47 o 
   1   5   9     7716.04     7578.43     89.61 o 
   2   5   9       25.33       45.00      3.05 o 
   3   5   9    10359.98    10337.55     74.77 o 
   4   5   9      498.47      496.13      8.36 o 
   5   5   9        2.22        9.87      3.49 o 
   6   5   9     4912.23     4887.41     43.91 o 
   7   5   9      473.64      509.25     11.87 o 
   8   5   9        0.39        5.75      6.14 o 
  -9   6   9     2366.63     2397.17     43.56 o 
  -8   6   9     1737.10     1701.00     25.16 o 
  -7   6   9     2242.11     2225.24     21.73 o 
  -6   6   9     1006.85     1007.63     10.38 o 
  -5   6   9     2225.51     2104.25     17.91 o 
  -4   6   9     2399.76     2397.50     23.76 o 
  -3   6   9     1567.81     1587.95     13.33 o 
  -2   6   9     3305.93     3277.41     25.73 o 
  -1   6   9    15721.46    15213.66    120.11 o 
   0   6   9     4028.60     3984.02     40.70 o 
   1   6   9        2.79       12.34      1.81 o 
   2   6   9     2177.92     2208.95     20.75 o 
   3   6   9        6.51       16.23      2.93 o 
   4   6   9     1558.49     1575.56     17.10 o 
   5   6   9     3897.14     3857.97     31.90 o 
   6   6   9      737.94      717.51     11.75 o 
   7   6   9     2032.29     1961.95     25.78 o 
   8   6   9      210.02      235.97     18.73 o 
  -9   7   9       48.65       61.70      6.99 o 
  -8   7   9     1195.80     1223.96     40.22 o 
  -7   7   9       69.50       76.89      4.66 o 
  -6   7   9     5171.84     5055.85     34.39 o 
  -5   7   9     5616.69     5411.72     42.14 o 
  -4   7   9       59.55       56.98      2.97 o 
  -3   7   9      834.09      827.17      9.13 o 
  -2   7   9     4065.36     4231.50     29.76 o 
  -1   7   9      553.06      608.59      7.23 o 
   0   7   9     1847.41     1678.19     21.18 o 
   1   7   9     3924.23     3690.58     45.47 o 
   2   7   9      193.02      218.63      5.07 o 
   3   7   9     6930.87     6816.39     50.99 o 
   4   7   9     8576.16     8568.74     70.73 o 
   5   7   9      413.58      441.07      8.14 o 
   6   7   9     1428.36     1442.07     15.92 o 
   7   7   9        2.75       -1.95      5.31 o 
   8   7   9      352.71      367.79     13.80 o 
  -9   8   9      856.48      871.89     18.11 o 
  -8   8   9      216.27      209.89      7.99 o 
  -7   8   9     6278.06     6210.84     45.55 o 
  -6   8   9       72.95       75.07      7.02 o 
  -5   8   9       68.73       62.95      3.51 o 
  -4   8   9     5661.84     5593.76     39.24 o 
  -3   8   9       99.27      111.06      4.78 o 
  -2   8   9      817.32      736.53      8.16 o 
  -1   8   9    11742.43    11380.14     91.81 o 
   0   8   9     7318.33     7777.91     57.14 o 
   1   8   9      231.19      261.09      7.23 o 
   2   8   9     1770.37     1686.73     15.28 o 
   3   8   9      220.05      195.93      5.70 o 
   4   8   9     1725.46     1661.34     18.04 o 
   5   8   9     4873.17     4808.17     38.72 o 
   6   8   9      295.09      287.68      8.50 o 
   7   8   9       38.95       32.85      6.49 o 
   8   8   9      951.45      980.95     26.98 o 
  -9   9   9       26.69       28.38      5.82 o 
  -8   9   9     2369.79     2363.15     23.92 o 
  -7   9   9       60.76       65.21      4.30 o 
  -6   9   9     4479.17     4313.97     33.02 o 
  -5   9   9    11819.61    11692.53     86.00 o 
  -4   9   9      514.25      513.48      7.01 o 
  -3   9   9      582.64      588.06      7.06 o 
  -2   9   9     1262.05     1265.45     11.16 o 
  -1   9   9      939.20     1026.04     10.58 o 
   0   9   9     7330.92     7000.28     59.35 o 
   1   9   9     1527.86     1466.93     16.43 o 
   2   9   9      305.95      356.12      5.60 o 
   3   9   9      737.80      699.25      8.93 o 
   4   9   9    10004.18    10001.60     67.44 o 
   5   9   9        0.37        8.67      3.91 o 
   6   9   9      478.06      474.46     10.59 o 
   7   9   9       46.29       43.63      7.00 o 
   8   9   9      892.77      891.49     21.50 o 
  -9  10   9      104.81      108.62      7.09 o 
  -8  10   9       79.28       91.98      5.14 o 
  -7  10   9     2651.32     2636.38     23.22 o 
  -6  10   9       50.75       48.14      5.35 o 
  -5  10   9     1787.50     1784.38     17.99 o 
  -4  10   9     1817.34     1870.92     17.89 o 
  -3  10   9      162.84      179.91      8.47 o 
  -2  10   9     1634.89     1588.24     13.40 o 
  -1  10   9     4245.83     4221.95     36.73 o 
   0  10   9     1398.55     1322.78     15.26 o 
   1  10   9       42.96       46.74      6.62 o 
   2  10   9     2673.09     2719.09     23.03 o 
   3  10   9     2067.64     2050.12     22.65 o 
   4  10   9      553.94      546.45      8.77 o 
   5  10   9     2069.15     2045.19     25.09 o 
   6  10   9      109.06      117.08      6.41 o 
   7  10   9      243.59      246.22     10.88 o 
   8  10   9     1876.70     1979.09     34.78 o 
  -9  11   9       55.97       47.03      6.04 o 
  -8  11   9     3021.22     3090.96     27.14 o 
  -7  11   9        1.50       -0.07      3.20 o 
  -6  11   9     1823.94     1826.99     19.00 o 
  -5  11   9     1463.29     1405.52     15.72 o 
  -4  11   9      231.85      249.03      6.07 o 
  -3  11   9     2423.36     2474.52     21.86 o 
  -2  11   9     2820.86     2763.85     23.68 o 
  -1  11   9      342.66      345.73      6.92 o 
   0  11   9     6690.33     6867.05     58.60 o 
   1  11   9     1948.92     1867.09     23.16 o 
   2  11   9       76.70       85.32      5.53 o 
   3  11   9      184.22      194.37      5.25 o 
   4  11   9     3288.08     3337.40     32.36 o 
   5  11   9      211.73      213.32      7.42 o 
   6  11   9     2877.28     2876.77     30.13 o 
   7  11   9      615.86      616.68     14.11 o 
  -8  12   9      250.40      239.64      8.85 o 
  -7  12   9      491.57      503.19      8.88 o 
  -6  12   9      471.48      477.97      9.05 o 
  -5  12   9       77.20       85.05      4.57 o 
  -4  12   9     4836.58     4955.42     42.29 o 
  -3  12   9     1441.31     1514.85     15.32 o 
  -2  12   9       51.62       54.94      3.24 o 
  -1  12   9      188.08      217.47      5.00 o 
   0  12   9      188.07      182.16      6.16 o 
   1  12   9     1807.22     1755.83     22.46 o 
   2  12   9     4191.98     4233.25     34.68 o 
   3  12   9      371.92      370.98      7.56 o 
   4  12   9     1156.86     1145.55     15.36 o 
   5  12   9     2233.89     2219.04     24.56 o 
   6  12   9       30.41       45.58      5.30 o 
   7  12   9      225.41      254.71     10.38 o 
  -8  13   9     3448.97     3528.44     30.42 o 
  -7  13   9      265.20      250.63      6.93 o 
  -6  13   9     1475.37     1436.19     16.58 o 
  -5  13   9        0.97        5.22      3.18 o 
  -4  13   9       20.38       25.98      3.43 o 
  -3  13   9     3495.92     3318.52     33.12 o 
  -2  13   9     7249.66     7252.25     54.84 o 
  -1  13   9     1304.73     1252.26     14.80 o 
   0  13   9     5093.20     5135.26     53.42 o 
   1  13   9      338.50      364.70      9.53 o 
   2  13   9      106.09      106.48      5.91 o 
   3  13   9      126.38      147.53      7.13 o 
   4  13   9     2522.21     2479.28     26.21 o 
   5  13   9      302.26      318.41      8.75 o 
   6  13   9     7637.61     7565.49     66.72 o 
   7  13   9      849.75      851.70     17.24 o 
  -8  14   9      682.36      736.05     11.79 o 
  -7  14   9      808.36      831.69     12.78 o 
  -6  14   9     1862.88     1858.08     19.88 o 
  -5  14   9      295.86      276.96      7.04 o 
  -4  14   9     7377.10     7345.45     56.66 o 
  -3  14   9       15.31       31.86      3.47 o 
  -2  14   9      242.79      232.68      6.77 o 
  -1  14   9     2030.54     2075.48     21.68 o 
   0  14   9      112.93      115.05      6.73 o 
   1  14   9     6153.48     5994.98     53.07 o 
   2  14   9    11786.94    11696.58    111.18 o 
   3  14   9     1836.08     1758.72     16.28 o 
   4  14   9     2050.94     2042.64     22.98 o 
   5  14   9      124.68      119.45      6.66 o 
   6  14   9       31.66       39.44      5.99 o 
   7  14   9      597.12      629.18     15.27 o 
  -8  15   9     2522.94     2582.24     24.74 o 
  -7  15   9      639.31      663.31     11.69 o 
  -6  15   9      798.68      776.41     11.96 o 
  -5  15   9       42.55       35.40      3.81 o 
  -4  15   9      600.02      593.74      8.88 o 
  -3  15   9      478.33      437.73      7.47 o 
  -2  15   9     9775.98     9912.02     73.99 o 
  -1  15   9       64.71       68.83      4.12 o 
   0  15   9     7570.93     7285.07     63.52 o 
   1  15   9        3.30       14.69      4.02 o 
   2  15   9     1115.80     1093.79     22.19 o 
   3  15   9      192.56      181.37      5.56 o 
   4  15   9     1863.21     1799.82     21.31 o 
   5  15   9       47.34       40.24      5.91 o 
   6  15   9     4405.42     4498.64     50.74 o 
   7  15   9       74.67       96.70      8.23 o 
  -7  16   9      178.26      169.83      7.17 o 
  -6  16   9     2219.26     2237.27     23.04 o 
  -5  16   9      358.61      350.57      9.25 o 
  -4  16   9     7776.52     7622.59     53.87 o 
  -3  16   9      142.86      148.93      5.18 o 
  -2  16   9      822.14      850.99     13.93 o 
  -1  16   9      775.37      755.43     10.65 o 
   0  16   9        7.64       11.23      4.24 o 
   1  16   9       21.12       27.24      4.47 o 
   2  16   9    14469.99    14504.90    167.42 o 
   3  16   9      482.22      466.80      8.72 o 
   4  16   9      431.24      449.21     11.89 o 
   5  16   9        8.07       11.32      5.31 o 
   6  16   9      310.20      324.72     14.33 o 
  -7  17   9       19.27        9.24      4.50 o 
  -6  17   9      710.94      654.41     11.50 o 
  -5  17   9      152.82      162.22      7.65 o 
  -4  17   9       87.91       73.69      4.67 o 
  -3  17   9      497.74      471.91      8.09 o 
  -2  17   9    16107.07    15927.89    115.82 o 
  -1  17   9      480.90      484.11     10.52 o 
   0  17   9     8050.98     8016.22     95.73 o 
   1  17   9        3.80        5.46      4.13 o 
   2  17   9      503.40      532.79     10.71 o 
   3  17   9      198.80      193.69     13.11 o 
   4  17   9      385.34      387.27     11.43 o 
   5  17   9       92.05       86.61      7.49 o 
   6  17   9     4396.52     4550.10     52.11 o 
  -7  18   9      766.99      762.05     14.70 o 
  -6  18   9     2769.93     2826.06     27.96 o 
  -5  18   9       92.55       94.88      6.29 o 
  -4  18   9     5064.32     5104.86     42.46 o 
  -3  18   9      211.93      182.77      9.65 o 
  -2  18   9     2791.64     2692.57     29.17 o 
  -1  18   9      299.61      275.68      8.85 o 
   0  18   9     2579.38     2636.27     28.27 o 
   1  18   9     1510.63     1470.86     20.76 o 
   2  18   9    11347.57    11417.63    141.57 o 
   3  18   9      265.36      278.59     21.38 o 
   4  18   9     3181.25     3149.34     38.43 o 
   5  18   9       31.93       34.10      6.50 o 
   6  18   9       95.97      114.22     11.80 o 
  -6  19   9     1355.25     1270.48     16.80 o 
  -5  19   9       95.34      103.55      8.33 o 
  -4  19   9     1133.14     1172.38     16.81 o 
  -3  19   9     1093.43     1071.12     16.58 o 
  -2  19   9     8502.57     8415.66     74.11 o 
  -1  19   9       24.12       26.76      5.11 o 
   0  19   9     7778.09     7727.51     68.24 o 
   1  19   9       28.44       28.42      4.90 o 
   2  19   9      491.50      536.43     13.33 o 
   3  19   9      304.75      297.62     13.32 o 
   4  19   9     2273.57     2311.89     31.36 o 
   5  19   9       71.85       67.35      9.04 o 
  -6  20   9     1175.99     1254.87     23.32 o 
  -5  20   9       97.07      121.16      8.76 o 
  -4  20   9     2341.14     2390.46     32.87 o 
  -3  20   9      259.23      241.29     12.53 o 
  -2  20   9     3185.42     3219.61     34.07 o 
  -1  20   9       14.13       13.38      4.85 o 
   0  20   9     1861.93     1902.70     23.03 o 
   1  20   9     1663.27     1651.73     24.66 o 
   2  20   9     2159.50     2182.75     29.39 o 
   3  20   9      124.54      135.12     10.27 o 
   4  20   9     6014.00     6119.91     80.41 o 
   5  20   9      224.31      222.85     10.98 o 
  -5  21   9      659.99      673.66     16.63 o 
  -4  21   9     5675.32     5733.63     64.36 o 
  -3  21   9     1941.96     1869.56     23.61 o 
  -2  21   9     2688.74     2681.20     30.01 o 
  -1  21   9       75.74       78.89      6.38 o 
   0  21   9     7098.36     7170.19     75.29 o 
   1  21   9      773.11      751.47     16.34 o 
   2  21   9      373.79      390.38     12.62 o 
   3  21   9      856.83      906.76     34.59 o 
   4  21   9     1277.22     1363.56     28.19 o 
  -5  22   9      648.02      632.03     16.64 o 
  -4  22   9     1784.79     1753.46     27.38 o 
  -3  22   9      509.81      550.48     14.48 o 
  -2  22   9     4477.34     4555.98     45.14 o 
  -1  22   9     1741.11     1694.81     26.25 o 
   0  22   9     3788.84     3853.71     45.98 o 
   1  22   9      413.93      425.03     13.19 o 
   2  22   9      289.81      318.47     21.67 o 
   3  22   9      303.96      338.98     14.40 o 
   4  22   9     4445.35     4346.49     62.44 o 
  -4  23   9     2280.87     2270.54     33.13 o 
  -3  23   9     1720.81     1702.35     26.70 o 
  -2  23   9     2996.56     3146.44     45.43 o 
  -1  23   9      178.34      204.58     19.50 o 
   0  23   9     4840.47     4981.70     56.66 o 
   1  23   9     2006.73     2039.55     29.50 o 
   2  23   9        0.24       17.80     11.91 o 
   3  23   9      485.52      516.42     17.72 o 
  -3  24   9     1171.04     1169.04     28.17 o 
  -2  24   9     1543.74     1683.21     27.10 o 
  -1  24   9     2409.21     2460.17     47.14 o 
   0  24   9     1152.24     1168.37     21.68 o 
   1  24   9     1501.79     1600.50     25.76 o 
   2  24   9      418.99      488.26     26.98 o 
  -2  25   9     1139.82     1219.73     27.25 o 
  -1  25   9        1.45        7.86      6.85 o 
   0  25   9     1014.48     1093.84     21.51 o 
   1  25   9     2908.02     3032.13     39.52 o 
  -8   0  10    10303.99    10682.24    258.55 o 
  -6   0  10     1229.14     1187.13     17.40 o 
  -4   0  10     6049.27     5877.46     71.03 o 
  -2   0  10    19870.64    18931.46    327.95 o 
   0   0  10    12898.98    12219.64    141.75 o 
   2   0  10    10631.84    11047.39    100.83 o 
   4   0  10      133.90      134.50      6.09 o 
   6   0  10    11461.97    11772.57    147.83 o 
  -9   1  10       22.65       27.60      7.52 o 
  -8   1  10     3472.97     3523.41     71.80 o 
  -7   1  10       27.93       29.25      4.09 o 
  -6   1  10     1661.43     1590.13     14.94 o 
  -5   1  10       78.07       87.79      4.21 o 
  -4   1  10    14415.15    14713.60    241.17 o 
  -3   1  10      444.85      509.75      7.85 o 
  -2   1  10     8033.50     8279.61     74.73 o 
  -1   1  10      414.25      403.67      6.56 o 
   0   1  10     1004.92     1026.75     17.81 o 
   1   1  10       35.36       43.36      2.47 o 
   2   1  10    33172.02    32740.98    225.89 o 
   3   1  10      261.79      282.10      4.72 o 
   4   1  10     3687.51     3743.32     44.16 o 
   5   1  10      190.02      204.05      5.92 o 
   6   1  10      528.19      512.66     11.16 o 
   7   1  10        5.44       14.55      8.38 o 
   8   1  10     1707.84     1817.41     44.20 o 
  -9   2  10      296.54      283.13      9.31 o 
  -8   2  10     5058.31     5074.42     74.64 o 
  -7   2  10        1.62        3.05      3.34 o 
  -6   2  10     1744.49     1816.79     16.46 o 
  -5   2  10       49.81       60.10      3.63 o 
  -4   2  10     3316.58     3277.35     30.09 o 
  -3   2  10     4371.48     4582.42     45.99 o 
  -2   2  10    15539.90    15810.96    145.65 o 
  -1   2  10      499.77      557.43     11.96 o 
   0   2  10     7928.42     7359.19     92.93 o 
   1   2  10        8.52       27.94      2.95 o 
   2   2  10     5250.88     5308.31     39.55 o 
   3   2  10       10.24       16.46      2.35 o 
   4   2  10      906.63      903.46     11.04 o 
   5   2  10     1660.58     1673.16     18.42 o 
   6   2  10     5259.62     5437.11     55.23 o 
   7   2  10      715.16      700.75     16.85 o 
   8   2  10     2488.18     2549.65     56.12 o 
  -9   3  10      117.72      129.62      8.28 o 
  -8   3  10      899.01      924.41     29.52 o 
  -7   3  10      248.66      271.77      6.31 o 
  -6   3  10       85.99      102.71      6.10 o 
  -5   3  10      160.62      147.10      4.73 o 
  -4   3  10    12543.17    12560.91     83.38 o 
  -3   3  10      159.75      157.27      4.93 o 
  -2   3  10     4179.29     4488.28     49.30 o 
  -1   3  10       38.19       44.50      4.61 o 
   0   3  10     1232.19     1349.78     21.35 o 
   1   3  10     5406.95     5696.61     95.51 o 
   2   3  10    15640.01    15639.53    110.46 o 
   3   3  10      169.62      188.77      5.26 o 
   4   3  10     3384.01     3348.71     28.27 o 
   5   3  10     2452.56     2476.31     24.72 o 
   6   3  10      663.88      643.68     12.36 o 
   7   3  10        3.51        6.50      5.67 o 
   8   3  10     2208.51     2345.69     37.60 o 
  -9   4  10      193.85      217.53     10.21 o 
  -8   4  10     1992.17     2074.25     39.09 o 
  -7   4  10      768.64      764.82     10.03 o 
  -6   4  10    10325.07    10036.05    108.38 o 
  -5   4  10      625.69      632.11      8.25 o 
  -4   4  10      292.44      293.28      5.48 o 
  -3   4  10     2662.75     2799.24     26.00 o 
  -2   4  10    10814.54    11265.53     92.50 o 
  -1   4  10     1210.98     1243.57     19.97 o 
   0   4  10    14634.13    14996.33    170.85 o 
   1   4  10     2547.48     2475.90     26.71 o 
   2   4  10     1713.34     1612.91     14.29 o 
   3   4  10      526.64      520.39      7.22 o 
   4   4  10      944.16      930.71     11.06 o 
   5   4  10     1452.42     1447.25     16.73 o 
   6   4  10     6186.44     6149.86     61.99 o 
   7   4  10       51.96       45.13      6.90 o 
   8   4  10     2111.72     2191.76     35.82 o 
  -9   5  10       17.12       18.11      5.81 o 
  -8   5  10      227.20      214.15      9.15 o 
  -7   5  10      899.59      905.83     15.68 o 
  -6   5  10      837.97      803.03      9.97 o 
  -5   5  10       35.91       37.03      3.14 o 
  -4   5  10     6766.72     6735.51     51.42 o 
  -3   5  10      960.58     1036.55     11.25 o 
  -2   5  10     9253.80     9250.66     75.33 o 
  -1   5  10     5817.77     6060.10     59.65 o 
   0   5  10      582.68      583.16     13.42 o 
   1   5  10     2227.20     2189.86     31.35 o 
   2   5  10     4909.42     5169.53     58.24 o 
   3   5  10        5.35       13.27      2.43 o 
   4   5  10    12199.89    11987.95     87.10 o 
   5   5  10     2295.00     2263.97     27.21 o 
   6   5  10      455.23      454.88     11.35 o 
   7   5  10      272.47      278.78     11.82 o 
   8   5  10     1791.75     1802.79     31.66 o 
  -9   6  10      450.12      441.53     13.20 o 
  -8   6  10     1899.55     1844.80     26.50 o 
  -7   6  10     1323.62     1292.79     17.15 o 
  -6   6  10    11142.84    11041.67     75.23 o 
  -5   6  10     8106.67     7964.45     50.72 o 
  -4   6  10     1129.30     1133.66     11.05 o 
  -3   6  10      679.24      700.29      9.53 o 
  -2   6  10      266.07      257.51      5.39 o 
  -1   6  10     1692.29     1767.25     21.37 o 
   0   6  10    17426.19    17702.38    200.58 o 
   1   6  10     1409.15     1349.01     22.17 o 
   2   6  10      916.16      876.10     11.16 o 
   3   6  10      644.15      679.31     10.11 o 
   4   6  10     3341.77     3364.26     36.35 o 
   5   6  10     1946.98     2018.54     25.29 o 
   6   6  10     2063.54     2087.89     23.38 o 
   7   6  10      165.69      131.50      9.43 o 
   8   6  10     1621.45     1702.55     30.75 o 
  -9   7  10      915.20      943.08     27.30 o 
  -8   7  10      183.64      167.24      8.84 o 
  -7   7  10     2552.47     2540.81     22.33 o 
  -6   7  10      654.65      585.96      9.68 o 
  -5   7  10     2587.72     2632.48     21.23 o 
  -4   7  10     1410.69     1454.73     13.19 o 
  -3   7  10      395.37      403.44      5.86 o 
  -2   7  10     5830.00     5804.58     39.85 o 
  -1   7  10     8462.33     8818.73    103.44 o 
   0   7  10     4750.29     4753.27     48.27 o 
   1   7  10      342.31      320.96     10.45 o 
   2   7  10      203.24      170.18      5.38 o 
   3   7  10      108.01      109.79      5.20 o 
   4   7  10     4563.12     4573.47     47.21 o 
   5   7  10     4059.89     3980.85     41.49 o 
   6   7  10     1015.75     1028.92     15.08 o 
   7   7  10     1369.33     1334.96     25.06 o 
   8   7  10     1943.24     1942.02     39.47 o 
  -9   8  10     1384.83     1395.91     32.75 o 
  -8   8  10      894.59      907.14     17.50 o 
  -7   8  10      373.18      402.91      9.94 o 
  -6   8  10     4740.68     4656.98     38.98 o 
  -5   8  10     2712.01     2649.35     23.85 o 
  -4   8  10     1042.19     1010.97     10.39 o 
  -3   8  10     2770.46     2819.09     21.50 o 
  -2   8  10       15.97       22.58      2.16 o 
  -1   8  10     4287.14     4410.56     41.89 o 
   0   8  10    12136.87    12420.13    101.65 o 
   1   8  10      423.45      394.40     11.11 o 
   2   8  10      449.22      473.79      8.17 o 
   3   8  10     3657.60     3595.09     37.95 o 
   4   8  10     4333.97     4364.50     45.53 o 
   5   8  10     1999.33     1979.16     22.09 o 
   6   8  10     1600.85     1578.64     19.65 o 
   7   8  10      448.20      405.44     13.79 o 
   8   8  10      360.34      409.49     15.21 o 
  -9   9  10      632.18      646.39     24.35 o 
  -8   9  10       12.45       13.19      3.85 o 
  -7   9  10     2334.04     2328.30     21.13 o 
  -6   9  10     1360.77     1323.28     15.59 o 
  -5   9  10     3538.33     3657.38     30.99 o 
  -4   9  10     2520.86     2471.88     22.12 o 
  -3   9  10      316.72      346.82      5.53 o 
  -2   9  10     3745.05     3767.93     27.24 o 
  -1   9  10     8079.94     8216.98     60.61 o 
   0   9  10     1107.37     1102.65     13.93 o 
   1   9  10     2554.94     2513.13     25.07 o 
   2   9  10     1012.54      967.40     11.27 o 
   3   9  10       93.70      106.48      5.34 o 
   4   9  10     3905.55     3926.31     36.37 o 
   5   9  10     6550.36     6551.78     57.53 o 
   6   9  10      749.39      737.14     12.83 o 
   7   9  10      820.14      867.66     30.57 o 
  -8  10  10       55.28       48.05      4.39 o 
  -7  10  10        1.10        3.17      3.25 o 
  -6  10  10     2749.30     2669.88     28.46 o 
  -5  10  10     3165.87     3135.52     27.55 o 
  -4  10  10     1165.47     1112.37     12.70 o 
  -3  10  10     2945.12     2945.16     22.53 o 
  -2  10  10     1493.87     1418.73     12.44 o 
  -1  10  10      633.06      674.93     10.50 o 
   0  10  10     4790.21     4847.19     43.54 o 
   1  10  10      708.17      700.47     10.81 o 
   2  10  10     1022.07     1031.37     11.91 o 
   3  10  10     8051.79     7869.89     66.46 o 
   4  10  10      160.40      168.04      6.83 o 
   5  10  10      401.68      407.46      9.62 o 
   6  10  10     1780.70     1788.86     21.64 o 
   7  10  10        4.83       19.44      6.54 o 
  -8  11  10      958.24      956.11     12.86 o 
  -7  11  10     1866.92     1853.51     18.37 o 
  -6  11  10     2555.96     2463.54     26.98 o 
  -5  11  10     3614.32     3496.38     30.21 o 
  -4  11  10     7129.39     6974.89     53.57 o 
  -3  11  10     1459.27     1436.15     14.62 o 
  -2  11  10       47.45       50.61      5.71 o 
  -1  11  10     8826.92     9084.86     78.91 o 
   0  11  10      853.15      847.59     11.95 o 
   1  11  10     3172.27     3057.00     29.60 o 
   2  11  10       72.63       67.50      3.92 o 
   3  11  10     1044.78     1087.27     14.27 o 
   4  11  10       56.74       46.51      4.72 o 
   5  11  10     2315.91     2281.91     26.87 o 
   6  11  10       28.87       32.16      5.01 o 
   7  11  10     2841.86     2910.94     36.19 o 
  -8  12  10      219.62      258.99      8.36 o 
  -7  12  10      128.88      130.58      5.68 o 
  -6  12  10     1345.86     1302.63     17.77 o 
  -5  12  10     1822.49     1826.04     18.66 o 
  -4  12  10     1145.02     1120.35     15.46 o 
  -3  12  10     5596.56     5450.72     42.71 o 
  -2  12  10      184.74      184.30      6.84 o 
  -1  12  10      887.50      891.57     12.40 o 
   0  12  10      471.29      473.09      9.05 o 
   1  12  10      568.08      555.79     11.68 o 
   2  12  10       31.75       40.25      4.75 o 
   3  12  10    11685.72    11592.33     85.72 o 
   4  12  10      172.43      160.62      7.25 o 
   5  12  10       25.20       41.53      5.03 o 
   6  12  10      451.77      480.53     10.96 o 
   7  12  10      133.47      175.21     14.78 o 
  -8  13  10       92.82       98.46      5.63 o 
  -7  13  10     3370.56     3399.53     30.15 o 
  -6  13  10     1347.06     1354.91     19.45 o 
  -5  13  10     2287.21     2231.57     21.70 o 
  -4  13  10     1489.04     1478.65     15.87 o 
  -3  13  10        4.95       20.64      5.36 o 
  -2  13  10      801.21      763.01     14.39 o 
  -1  13  10     4911.25     4951.11     59.08 o 
   0  13  10      308.65      325.48     10.15 o 
   1  13  10     5309.67     5130.88     53.59 o 
   2  13  10      322.00      325.42      9.09 o 
   3  13  10     1012.44      982.72     12.59 o 
   4  13  10      896.26      865.35     16.68 o 
   5  13  10     1919.83     1921.66     22.59 o 
   6  13  10       22.89       29.32      5.22 o 
   7  13  10     2512.60     2633.37     34.41 o 
  -8  14  10      579.30      625.82     10.95 o 
  -7  14  10      427.86      482.24      9.17 o 
  -6  14  10       87.83       91.09      5.95 o 
  -5  14  10      416.24      426.68      8.42 o 
  -4  14  10     2750.10     2746.12     25.03 o 
  -3  14  10    15192.91    15205.06    153.96 o 
  -2  14  10      109.46      131.37      7.29 o 
  -1  14  10      423.23      428.61     10.81 o 
   0  14  10      832.13      761.03     14.05 o 
   1  14  10     2967.52     2823.68     33.06 o 
   2  14  10      962.84      943.62     13.92 o 
   3  14  10     2310.09     2261.26     21.90 o 
   4  14  10        3.72        5.31      4.68 o 
   5  14  10     1477.85     1533.77     19.82 o 
   6  14  10      285.17      298.62     10.93 o 
  -7  15  10     2754.18     2686.07     28.93 o 
  -6  15  10      178.69      160.12      7.71 o 
  -5  15  10     1858.85     1832.02     21.02 o 
  -4  15  10     1389.06     1345.27     29.25 o 
  -3  15  10     2092.53     2044.97     28.33 o 
  -2  15  10       62.49       45.50      5.67 o 
  -1  15  10     1203.01     1186.84     18.86 o 
   0  15  10     3034.63     2924.74     30.12 o 
   1  15  10     6582.23     6474.14     57.50 o 
   2  15  10      764.00      764.79     17.48 o 
   3  15  10     1763.33     1774.18     16.81 o 
   4  15  10      106.35      111.90      6.65 o 
   5  15  10      222.11      253.14     10.01 o 
   6  15  10       75.98       89.55      7.66 o 
  -7  16  10      318.17      368.13     10.60 o 
  -6  16  10       66.81       64.79      6.91 o 
  -5  16  10      979.32      966.06     18.42 o 
  -4  16  10      902.11      865.46     16.53 o 
  -3  16  10    10141.91    10108.12     95.46 o 
  -2  16  10       28.95       15.31      5.45 o 
  -1  16  10       66.37       61.59      5.41 o 
   0  16  10      223.75      237.12      7.97 o 
   1  16  10     2712.14     2688.96     28.45 o 
   2  16  10       57.65       51.00      5.18 o 
   3  16  10     7340.37     7214.60     72.97 o 
   4  16  10       10.44        9.10      6.54 o 
   5  16  10     1950.41     1911.14     27.15 o 
   6  16  10      135.03      109.51      8.33 o 
  -7  17  10     3033.48     3078.77     40.60 o 
  -6  17  10      123.21      111.19      8.41 o 
  -5  17  10     1197.99     1151.09     20.41 o 
  -4  17  10      368.73      333.95     10.95 o 
  -3  17  10     1598.20     1611.26     20.78 o 
  -2  17  10       63.33       46.55      5.68 o 
  -1  17  10     1749.94     1709.60     21.15 o 
   0  17  10     1900.31     1853.19     23.30 o 
   1  17  10     5981.23     5935.49     57.63 o 
   2  17  10      493.95      470.15     10.48 o 
   3  17  10       40.61       52.26      6.18 o 
   4  17  10      187.61      200.92      9.13 o 
   5  17  10     1522.43     1432.44     26.26 o 
   6  17  10       16.70        4.57      6.14 o 
  -6  18  10        8.65       15.81      6.35 o 
  -5  18  10     3517.29     3631.05     44.59 o 
  -4  18  10        1.97       -3.00      4.98 o 
  -3  18  10     4927.85     4922.18     47.30 o 
  -2  18  10      243.11      232.50      8.85 o 
  -1  18  10      957.72      921.68     14.83 o 
   0  18  10      499.69      482.49     10.95 o 
   1  18  10     4664.60     4686.45     44.53 o 
   2  18  10        0.05       -0.09      4.45 o 
   3  18  10     4896.68     4810.96     65.01 o 
   4  18  10      665.53      686.97     15.32 o 
   5  18  10     1352.99     1304.76     22.22 o 
  -6  19  10      142.79      155.37      9.70 o 
  -5  19  10      770.08      687.15     16.71 o 
  -4  19  10      328.84      281.13     11.04 o 
  -3  19  10      138.85      153.68      9.75 o 
  -2  19  10       23.05       10.64      4.90 o 
  -1  19  10     6009.74     6057.14     55.93 o 
   0  19  10       32.47       34.42      5.27 o 
   1  19  10     1042.02     1048.33     18.03 o 
   2  19  10     1461.73     1448.51     22.45 o 
   3  19  10       92.54       94.96     10.69 o 
   4  19  10      125.54      117.99     10.37 o 
   5  19  10     1754.20     1752.69     26.95 o 
  -6  20  10       21.19        7.04      6.68 o 
  -5  20  10     2667.76     2914.04     47.36 o 
  -4  20  10      178.96      130.42      8.77 o 
  -3  20  10     2395.09     2318.84     27.42 o 
  -2  20  10        5.61        8.61      5.03 o 
  -1  20  10     3902.37     3891.48     39.46 o 
   0  20  10     1293.76     1276.64     18.23 o 
   1  20  10     4545.28     4585.07     51.94 o 
   2  20  10      879.19      889.77     17.33 o 
   3  20  10     5095.32     5043.47     68.72 o 
   4  20  10      136.36      154.48     11.86 o 
  -5  21  10      279.26      328.10     12.75 o 
  -4  21  10     1849.82     1922.78     29.21 o 
  -3  21  10      130.96      157.54      8.63 o 
  -2  21  10     1105.75     1079.34     18.95 o 
  -1  21  10    10385.42    10461.21     90.86 o 
   0  21  10       20.93       22.11      6.80 o 
   1  21  10      328.41      346.83     12.39 o 
   2  21  10     2510.39     2513.63     60.28 o 
   3  21  10     1537.23     1667.89     31.64 o 
   4  21  10      579.20      544.64     17.79 o 
  -4  22  10      161.38      103.33     10.52 o 
  -3  22  10     1031.83     1058.97     17.53 o 
  -2  22  10      628.76      667.99     13.89 o 
  -1  22  10     1465.76     1558.93     30.38 o 
   0  22  10     3547.88     3579.94     43.99 o 
   1  22  10     1399.25     1481.41     24.20 o 
   2  22  10     1085.85     1142.86     38.75 o 
   3  22  10     6749.32     6906.65     90.13 o 
  -4  23  10     2248.64     2329.00     33.98 o 
  -3  23  10      546.87      530.05     14.77 o 
  -2  23  10     1318.62     1309.03     23.53 o 
  -1  23  10     3778.74     3928.38     47.82 o 
   0  23  10      121.04      123.83      9.18 o 
   1  23  10     1196.09     1331.55     25.02 o 
   2  23  10      839.12      932.17     35.74 o 
  -2  24  10     2071.31     2244.86     42.26 o 
  -1  24  10      686.19      683.04     17.32 o 
   0  24  10      963.41     1003.14     20.53 o 
   1  24  10      700.01      722.25     17.50 o 
  -9   0  11       47.22       32.19     18.16 o 
  -7   0  11     6068.45     6113.47     77.59 o 
  -5   0  11     2044.42     1914.40     28.82 o 
  -3   0  11     4187.10     4123.78     78.00 o 
  -1   0  11     2018.45     2096.50     27.09 o 
   1   0  11    32053.22    31638.86    391.81 o 
   3   0  11      119.68      118.20      5.29 o 
   5   0  11     1155.48     1180.65     21.78 o 
  -9   1  11     4111.88     4457.16     86.84 o 
  -8   1  11      267.76      248.19      8.63 o 
  -7   1  11        1.82       11.11      3.85 o 
  -6   1  11      376.72      357.42      6.65 o 
  -5   1  11      962.56      943.30     12.09 o 
  -4   1  11      264.46      225.48      6.14 o 
  -3   1  11    31701.33    32594.21    396.02 o 
  -2   1  11       84.39      117.43      4.07 o 
  -1   1  11      500.25      550.47     12.63 o 
   0   1  11     1614.41     1629.79     27.85 o 
   1   1  11     1675.98     1730.30     19.77 o 
   2   1  11       26.76       36.96      2.29 o 
   3   1  11     7966.99     7612.33     56.13 o 
   4   1  11      303.49      309.33      6.12 o 
   5   1  11     3976.41     4029.78     50.73 o 
  -9   2  11       70.74       74.83      7.20 o 
  -8   2  11      429.78      425.16     10.30 o 
  -7   2  11     6963.76     6833.13     54.13 o 
  -6   2  11      420.63      394.32      7.47 o 
  -5   2  11     3259.25     3154.30     27.13 o 
  -4   2  11     1401.64     1427.86     15.93 o 
  -3   2  11      148.35      164.72      8.56 o 
  -2   2  11      296.51      245.66      5.96 o 
  -1   2  11     4348.15     4134.31     52.56 o 
   0   2  11     1277.87     1252.26     20.74 o 
   1   2  11    19586.42    19533.40    177.85 o 
   2   2  11     2466.18     2457.77     23.01 o 
   3   2  11      118.41      159.91     10.40 o 
   4   2  11       27.17       32.75      3.62 o 
   5   2  11     1391.16     1401.47     21.79 o 
   6   2  11        1.76       -1.87      7.18 o 
  -9   3  11     2535.93     2620.70     57.95 o 
  -8   3  11       94.97       96.94      6.06 o 
  -7   3  11      260.08      256.40      7.20 o 
  -6   3  11      314.45      325.32      7.03 o 
  -5   3  11      223.79      193.34      5.19 o 
  -4   3  11      297.81      305.21      6.69 o 
  -3   3  11    20419.37    20795.70    191.38 o 
  -2   3  11      144.33      135.89      4.60 o 
  -1   3  11     3151.99     3190.04     72.26 o 
   0   3  11     4739.37     4570.40     58.41 o 
   1   3  11      510.92      508.49      9.04 o 
   2   3  11       92.82       94.48      4.19 o 
   3   3  11     9944.86     9678.13     92.25 o 
   4   3  11      541.02      535.65      9.38 o 
   5   3  11      796.83      784.66     18.31 o 
   6   3  11      706.08      702.26     13.71 o 
  -9   4  11      731.84      741.73     24.05 o 
  -8   4  11      448.05      429.23     11.96 o 
  -7   4  11     5398.76     5199.36     38.98 o 
  -6   4  11       29.61       25.72      3.17 o 
  -5   4  11      965.27      992.46     10.92 o 
  -4   4  11     2887.58     2829.72     22.31 o 
  -3   4  11      315.29      234.71     10.28 o 
  -2   4  11      341.11      372.20      7.53 o 
  -1   4  11    15811.97    16349.30    335.84 o 
   0   4  11     1421.95     1433.17     23.08 o 
   1   4  11     6280.10     6074.24     58.90 o 
   2   4  11       14.81       16.77      2.89 o 
   3   4  11     1502.34     1484.14     16.60 o 
   4   4  11     1325.59     1333.11     15.95 o 
   5   4  11     4384.49     4435.18     62.53 o 
   6   4  11       38.81       37.95      5.49 o 
   7   4  11     3433.38     3463.74     69.18 o 
  -9   5  11      851.45      861.90     30.76 o 
  -8   5  11        5.90        0.24      6.44 o 
  -7   5  11      941.41      977.65     12.76 o 
  -6   5  11      910.67      863.43     10.46 o 
  -5   5  11     5036.82     5015.42     36.80 o 
  -4   5  11     2730.02     2806.18     24.41 o 
  -3   5  11     2531.71     2569.22     22.32 o 
  -2   5  11      748.90      758.75     15.92 o 
  -1   5  11    11450.88    11254.30    174.45 o 
   0   5  11     6488.17     6314.77     76.92 o 
   1   5  11      270.59      246.95      9.97 o 
   2   5  11       89.17       84.68      4.32 o 
   3   5  11    12378.24    12156.32     98.45 o 
   4   5  11      519.16      531.22      9.54 o 
   5   5  11     2023.82     1983.24     29.52 o 
   6   5  11     2641.78     2566.82     27.17 o 
   7   5  11       60.48       62.07      7.86 o 
  -9   6  11      301.56      330.82     13.74 o 
  -8   6  11      161.92      156.80      8.49 o 
  -7   6  11     1668.89     1638.06     18.12 o 
  -6   6  11       26.11       17.58      3.18 o 
  -5   6  11     7595.40     7446.39     52.24 o 
  -4   6  11      741.66      732.87      9.69 o 
  -3   6  11      545.51      535.17      8.50 o 
  -2   6  11     2257.19     2350.76     43.37 o 
  -1   6  11    14460.63    14997.31    139.72 o 
   0   6  11       25.70       63.51      5.98 o 
   1   6  11     3209.10     3269.41     43.99 o 
   2   6  11      944.30      964.65     12.04 o 
   3   6  11     2403.56     2343.46     23.45 o 
   4   6  11     3508.77     3549.41     33.57 o 
   5   6  11     3486.49     3551.63     52.92 o 
   6   6  11       16.11       13.01      4.50 o 
   7   6  11     2191.35     2237.83     35.31 o 
  -9   7  11       77.60       71.79      7.27 o 
  -8   7  11       53.94       45.75      5.87 o 
  -7   7  11     4107.55     4079.91     47.52 o 
  -6   7  11     3788.87     3839.42     33.28 o 
  -5   7  11     5075.41     5133.93     34.59 o 
  -4   7  11        7.77       11.83      3.25 o 
  -3   7  11     3206.21     3152.36     23.72 o 
  -2   7  11      958.50     1047.72     13.58 o 
  -1   7  11     8243.81     8335.98     80.67 o 
   0   7  11    11832.99    12343.06    142.93 o 
   1   7  11     2984.91     2913.41     40.08 o 
   2   7  11      973.96      905.68     11.80 o 
   3   7  11      768.50      764.07     11.26 o 
   4   7  11      399.47      421.28     10.20 o 
   5   7  11     2458.20     2444.71     34.88 o 
   6   7  11      144.46      151.99      7.38 o 
   7   7  11        0.01        0.86      5.78 o 
  -9   8  11      464.52      467.00     24.62 o 
  -8   8  11      403.90      397.95     24.62 o 
  -7   8  11      899.54      939.48     13.25 o 
  -6   8  11      195.07      193.83      6.02 o 
  -5   8  11     5914.90     5599.44     44.37 o 
  -4   8  11     1240.10     1251.25     12.07 o 
  -3   8  11        1.10        7.81      2.53 o 
  -2   8  11     5128.92     5285.97     54.40 o 
  -1   8  11    12214.31    12744.59    104.71 o 
   0   8  11      477.13      507.12     10.43 o 
   1   8  11      699.32      735.59     15.78 o 
   2   8  11       18.36       23.42      3.41 o 
   3   8  11      323.41      303.52      7.32 o 
   4   8  11     8645.87     8381.11     81.21 o 
   5   8  11     2208.91     2212.12     24.27 o 
   6   8  11     1502.10     1406.96     18.51 o 
   7   8  11      367.56      416.22     14.09 o 
  -8   9  11      319.69      337.44      8.69 o 
  -7   9  11      774.30      740.69     19.45 o 
  -6   9  11    11230.82    11028.44     75.45 o 
  -5   9  11     4854.78     4916.78     39.90 o 
  -4   9  11       55.36       67.31      3.92 o 
  -3   9  11      549.31      555.17     12.15 o 
  -2   9  11      609.61      705.90     11.07 o 
  -1   9  11     4207.90     4221.88     38.86 o 
   0   9  11    10385.50    10480.67    149.63 o 
   1   9  11      644.27      614.55     12.08 o 
   2   9  11     2065.92     2034.55     21.11 o 
   3   9  11     1043.60     1028.23     15.38 o 
   4   9  11      463.63      472.13     11.00 o 
   5   9  11     2449.26     2442.97     28.59 o 
   6   9  11      334.95      346.86     11.56 o 
   7   9  11       82.31       76.75      8.21 o 
  -8  10  11      756.59      758.37     11.31 o 
  -7  10  11      365.40      375.22      9.22 o 
  -6  10  11      152.61      143.87      9.20 o 
  -5  10  11     1469.08     1403.59     26.80 o 
  -4  10  11     2259.82     2128.33     26.11 o 
  -3  10  11        1.75        3.93      3.97 o 
  -2  10  11     5717.10     5922.05     74.70 o 
  -1  10  11     1601.55     1541.98     21.58 o 
   0  10  11      599.53      625.44     10.46 o 
   1  10  11     4290.82     4252.32     39.30 o 
   2  10  11      745.06      705.51     11.12 o 
   3  10  11      147.49      140.58      5.91 o 
   4  10  11     5645.69     5519.93     49.37 o 
   5  10  11     1599.38     1618.84     19.86 o 
   6  10  11      666.01      656.51     12.36 o 
   7  10  11      929.01      909.57     20.93 o 
  -8  11  11      695.99      715.27     11.21 o 
  -7  11  11       53.88       55.40      4.78 o 
  -6  11  11     3290.01     3274.36     29.50 o 
  -5  11  11     1289.43     1343.08     17.31 o 
  -4  11  11     3230.48     3066.65     40.79 o 
  -3  11  11     1264.23     1249.77     24.27 o 
  -2  11  11     7063.44     7368.75     76.46 o 
  -1  11  11      642.75      648.85     12.33 o 
   0  11  11     3061.86     3072.00     30.13 o 
   1  11  11      107.96      104.95      5.64 o 
   2  11  11     2453.94     2477.71     29.32 o 
   3  11  11     1267.66     1235.29     15.59 o 
   4  11  11     2364.42     2370.03     25.47 o 
   5  11  11      412.15      423.68     10.05 o 
   6  11  11     1053.92     1075.36     16.30 o 
   7  11  11      245.75      237.24     12.15 o 
  -8  12  11     1591.78     1617.81     17.80 o 
  -7  12  11      283.25      289.04      8.17 o 
  -6  12  11       96.10       97.81      5.96 o 
  -5  12  11      106.21      104.11      7.13 o 
  -4  12  11     4866.63     4625.71     51.10 o 
  -3  12  11        6.97        9.27      4.92 o 
  -2  12  11     3730.81     3761.99     42.58 o 
  -1  12  11       34.89       37.66      6.15 o 
   0  12  11      757.69      775.27     11.85 o 
   1  12  11     5691.11     5554.07     49.66 o 
   2  12  11     7253.56     6936.33     69.27 o 
   3  12  11       98.22      106.73      5.44 o 
   4  12  11     4603.84     4477.07     41.95 o 
   5  12  11      209.89      224.90      8.17 o 
   6  12  11      806.32      839.29     14.35 o 
   7  12  11        2.57       17.89      6.04 o 
  -8  13  11     2276.68     2476.85     29.90 o 
  -7  13  11      209.50      213.90      9.22 o 
  -6  13  11     1109.52     1044.29     18.87 o 
  -5  13  11        3.66       10.91      4.78 o 
  -4  13  11     6159.51     5936.09     63.38 o 
  -3  13  11     2415.18     2391.55     30.78 o 
  -2  13  11     2073.22     2025.31     26.92 o 
  -1  13  11        4.25        6.09      4.33 o 
   0  13  11     4314.13     4419.20     40.90 o 
   1  13  11       55.39       58.44      5.55 o 
   2  13  11     8640.50     8755.41     86.45 o 
   3  13  11       15.77       19.96      3.82 o 
   4  13  11      545.13      530.68     10.78 o 
   5  13  11     2319.57     2243.76     25.50 o 
   6  13  11     1783.49     1802.01     23.26 o 
  -7  14  11      105.28      118.98      7.45 o 
  -6  14  11      135.77      147.27      8.66 o 
  -5  14  11      156.34      160.82      8.48 o 
  -4  14  11     4526.52     4498.14     56.00 o 
  -3  14  11       31.76       48.06      5.77 o 
  -2  14  11     7844.95     7639.34     78.05 o 
  -1  14  11       43.16       45.82      5.41 o 
   0  14  11      143.43      198.46      8.02 o 
   1  14  11     1254.33     1192.48     20.90 o 
   2  14  11    11168.85    10907.32    140.04 o 
   3  14  11       35.74       36.99      4.22 o 
   4  14  11      879.49      868.85     13.89 o 
   5  14  11       22.62       22.49      4.89 o 
   6  14  11      882.69      903.86     18.55 o 
  -7  15  11       85.56       82.67      8.29 o 
  -6  15  11     1358.57     1317.28     22.23 o 
  -5  15  11      444.17      446.35     12.58 o 
  -4  15  11     6346.24     6067.42     65.26 o 
  -3  15  11      596.65      590.20     13.56 o 
  -2  15  11     1202.14     1323.60     20.97 o 
  -1  15  11        6.24        8.26      4.49 o 
   0  15  11     2484.27     2493.76     35.95 o 
   1  15  11       31.19       37.43      4.92 o 
   2  15  11     2962.36     3024.55     34.78 o 
   3  15  11        0.96        0.02      4.85 o 
   4  15  11      158.27      159.18      7.33 o 
   5  15  11       73.57       73.39      5.97 o 
   6  15  11     2925.01     2983.73     37.67 o 
  -7  16  11      166.80      239.91     11.44 o 
  -6  16  11      707.49      769.39     16.95 o 
  -5  16  11       54.95       61.00      7.54 o 
  -4  16  11     4747.22     4691.19     53.14 o 
  -3  16  11       21.73       26.36      6.54 o 
  -2  16  11     3241.38     3218.80     38.80 o 
  -1  16  11      734.77      649.69     13.87 o 
   0  16  11      423.67      434.86     12.92 o 
   1  16  11      364.60      350.88      9.45 o 
   2  16  11     8756.22     8650.11     96.97 o 
   3  16  11      236.95      218.13      9.35 o 
   4  16  11     2982.71     3029.28     31.95 o 
   5  16  11      255.81      256.67     10.66 o 
  -6  17  11     3965.55     4079.68     49.28 o 
  -5  17  11      288.29      293.54     11.04 o 
  -4  17  11     1767.45     1754.73     38.92 o 
  -3  17  11       18.90       19.97      5.03 o 
  -2  17  11       62.67       72.92      6.51 o 
  -1  17  11        1.81       -6.25      4.17 o 
   0  17  11     1465.93     1538.78     19.99 o 
   1  17  11     2094.51     2036.54     23.87 o 
   2  17  11     2812.37     2846.60     30.25 o 
   3  17  11       11.03        9.00      5.30 o 
   4  17  11      530.36      558.62     13.77 o 
   5  17  11     1100.33     1113.81     20.00 o 
  -6  18  11       79.92      101.32      8.24 o 
  -5  18  11      103.00       96.47      8.09 o 
  -4  18  11     5949.76     5843.59     64.39 o 
  -3  18  11       21.20       15.64      5.07 o 
  -2  18  11     4371.14     4454.28     43.86 o 
  -1  18  11        0.75        1.87      4.47 o 
   0  18  11       95.95       92.50      6.19 o 
   1  18  11      360.77      345.29      9.75 o 
   2  18  11     3038.85     3079.99     32.31 o 
   3  18  11       21.33       22.10      7.69 o 
   4  18  11     4404.60     4477.59     62.43 o 
   5  18  11      948.84     1054.02     20.08 o 
  -6  19  11     6012.72     6271.97     70.30 o 
  -5  19  11     1003.28     1100.86     35.74 o 
  -4  19  11     1043.38     1024.56     19.55 o 
  -3  19  11      680.28      685.98     13.63 o 
  -2  19  11      185.75      202.05     12.73 o 
  -1  19  11      109.51       85.76      6.41 o 
   0  19  11     3483.07     3538.99     36.54 o 
   1  19  11     2354.67     2412.41     34.20 o 
   2  19  11     1105.09     1174.87     20.33 o 
   3  19  11       83.37       81.18      9.31 o 
   4  19  11      102.52      145.87     10.93 o 
  -5  20  11      158.96      127.15      9.18 o 
  -4  20  11     3222.04     3239.90     41.48 o 
  -3  20  11        9.64       17.79      5.36 o 
  -2  20  11     5824.50     5894.30     55.80 o 
  -1  20  11      305.62      290.61      9.72 o 
   0  20  11      259.27      271.28      9.74 o 
   1  20  11     2190.34     2189.54     30.49 o 
   2  20  11     2046.32     2114.99     29.59 o 
   3  20  11        9.82       33.11      8.25 o 
   4  20  11     3879.02     3867.21     56.96 o 
  -5  21  11      396.22      400.00     14.25 o 
  -4  21  11       72.70       81.11      8.14 o 
  -3  21  11     2695.92     2783.52     31.97 o 
  -2  21  11       68.76       82.13      6.84 o 
  -1  21  11        3.98        4.76      5.68 o 
   0  21  11     5612.85     5737.12     54.35 o 
   1  21  11      865.06      887.95     18.21 o 
   2  21  11      290.73      378.75     25.83 o 
   3  21  11     1655.17     1617.17     31.63 o 
  -4  22  11      779.07      728.58     17.83 o 
  -3  22  11        5.41       17.93      7.69 o 
  -2  22  11     3891.32     4005.39     41.67 o 
  -1  22  11     1789.24     1830.33     28.75 o 
   0  22  11      290.10      306.26     12.64 o 
   1  22  11      796.49      779.86     17.56 o 
   2  22  11      800.31      842.18     34.45 o 
  -3  23  11     1378.62     1491.04     25.54 o 
  -2  23  11      125.21      160.00     10.87 o 
  -1  23  11      404.99      438.01     14.88 o 
   0  23  11     4047.43     4207.18     50.67 o 
   1  23  11        3.43       11.15      6.86 o 
   2  23  11      820.68      915.81     35.16 o 
  -1  24  11     1038.47     1070.53     21.65 o 
   0  24  11      122.47      164.37     18.21 o 
  -8   0  12     1396.96     1480.60     27.86 o 
  -4   0  12    10027.22     9918.72    130.75 o 
  -2   0  12     1308.05     1327.09     25.19 o 
   0   0  12     3920.47     3995.63     73.34 o 
   2   0  12    18198.00    17620.82    286.04 o 
   4   0  12      635.28      599.06     23.39 o 
  -9   1  12        0.79       -3.26      4.47 o 
  -8   1  12     9274.22     9380.18    106.13 o 
  -7   1  12      290.29      260.34      7.05 o 
  -6   1  12      203.27      174.40      5.78 o 
  -5   1  12      749.74      686.03     10.48 o 
  -4   1  12     9877.61     9847.48    118.31 o 
  -3   1  12       84.36       87.08      4.17 o 
  -2   1  12    16038.67    15851.91    153.51 o 
  -1   1  12       13.06        7.72      4.16 o 
   0   1  12     2418.19     2292.59     33.18 o 
   1   1  12      186.68      166.16      9.97 o 
   2   1  12     2377.20     2251.26     34.10 o 
   3   1  12       40.09       36.70      6.34 o 
   4   1  12     2990.81     2879.49     50.52 o 
   5   1  12       35.44       36.41      7.85 o 
  -9   2  12      238.60      249.46     15.56 o 
  -8   2  12     1126.39     1095.20     23.10 o 
  -7   2  12      186.50      177.22      6.32 o 
  -6   2  12     2416.87     2362.61     22.33 o 
  -5   2  12        2.42        6.34      3.75 o 
  -4   2  12     7678.12     7511.26     63.17 o 
  -3   2  12      374.89      378.87      7.00 o 
  -2   2  12     2148.30     2083.17     64.87 o 
  -1   2  12      396.20      395.53     11.16 o 
   0   2  12     8994.53     8734.65    109.94 o 
   1   2  12     1446.75     1425.57     23.85 o 
   2   2  12    19272.59    19162.96    272.12 o 
   3   2  12      275.68      261.07     16.50 o 
   4   2  12      230.28      229.39     11.92 o 
   5   2  12     1390.62     1346.12     26.39 o 
   6   2  12     4101.52     4080.16     83.24 o 
  -9   3  12        0.83        0.44      5.47 o 
  -8   3  12     3749.43     3823.00     76.59 o 
  -7   3  12      433.44      370.67      8.06 o 
  -6   3  12       21.52       24.97      3.47 o 
  -5   3  12     4323.96     4238.78     37.78 o 
  -4   3  12     8831.72     8590.14     71.55 o 
  -3   3  12      450.95      497.22      9.87 o 
  -2   3  12    17036.58    16643.76    190.13 o 
  -1   3  12      143.46      161.44     12.13 o 
   0   3  12     3447.11     3558.03     66.45 o 
   1   3  12     5770.25     5513.33     54.21 o 
   2   3  12     2876.02     2744.88     25.62 o 
   3   3  12      237.03      235.01      8.51 o 
   4   3  12     3714.98     3651.91     51.55 o 
   5   3  12       13.65       22.01      6.99 o 
   6   3  12     2168.99     2145.93     52.53 o 
  -9   4  12      742.21      695.20     26.99 o 
  -8   4  12      825.05      823.22     22.12 o 
  -7   4  12      489.90      478.15     10.10 o 
  -6   4  12     4216.59     4114.74     36.14 o 
  -5   4  12      649.66      608.24      9.71 o 
  -4   4  12     1700.18     1732.08     16.95 o 
  -3   4  12     3078.18     3174.83     63.15 o 
  -2   4  12      291.81      345.77     10.54 o 
  -1   4  12     3897.67     4087.48     69.39 o 
   0   4  12    14348.26    14807.68    221.45 o 
   1   4  12     1506.24     1442.27     18.02 o 
   2   4  12     7053.37     6935.56     58.04 o 
   3   4  12      395.11      388.21      7.71 o 
   4   4  12       64.63       73.79      4.60 o 
   5   4  12     5605.89     5489.97    103.34 o 
   6   4  12     1364.88     1327.57     38.75 o 
  -9   5  12       37.74       35.76      6.52 o 
  -8   5  12     1179.21     1230.75     23.49 o 
  -7   5  12     1582.66     1480.38     16.92 o 
  -6   5  12      405.66      378.96      7.22 o 
  -5   5  12     6435.78     6436.88     45.98 o 
  -4   5  12     2917.32     2961.67     29.50 o 
  -3   5  12       90.16       79.32      5.47 o 
  -2   5  12    14823.83    14883.95    170.99 o 
  -1   5  12      917.53      930.22     17.86 o 
   0   5  12     1588.38     1674.21     26.53 o 
   1   5  12     5195.51     5012.84     50.15 o 
   2   5  12     2055.68     2038.23     20.50 o 
   3   5  12      383.29      379.81      7.65 o 
   4   5  12     6330.41     6276.02     69.05 o 
   5   5  12        9.73       25.34      6.41 o 
   6   5  12      657.22      663.89     23.39 o 
  -9   6  12     1082.54     1129.64     49.38 o 
  -8   6  12        2.30       -3.18      4.75 o 
  -7   6  12      606.19      632.42     10.71 o 
  -6   6  12     4339.61     4432.88     37.50 o 
  -5   6  12       43.06       49.01      3.63 o 
  -4   6  12      383.77      360.52      8.30 o 
  -3   6  12       23.84       32.93      3.77 o 
  -2   6  12      913.88      947.16     14.78 o 
  -1   6  12     4119.73     4297.30     55.42 o 
   0   6  12    10391.91    10496.16    123.45 o 
   1   6  12       83.57      103.48      6.46 o 
   2   6  12     3351.40     3312.48     30.66 o 
   3   6  12     1327.56     1383.14     21.59 o 
   4   6  12      966.52      991.23     15.97 o 
   5   6  12     2675.35     2614.05     31.00 o 
   6   6  12      125.52      166.36     11.66 o 
  -8   7  12       96.60       97.47     11.51 o 
  -7   7  12     1090.72     1165.67     14.98 o 
  -6   7  12      631.99      592.06     10.20 o 
  -5   7  12     6866.74     6596.07     52.13 o 
  -4   7  12     1928.99     1951.21     21.68 o 
  -3   7  12       88.87       94.84      5.20 o 
  -2   7  12     7050.34     6991.89     60.78 o 
  -1   7  12     1467.99     1554.96     20.61 o 
   0   7  12       12.01       36.73      5.45 o 
   1   7  12     3092.78     3127.36     43.38 o 
   2   7  12        2.32        8.85      3.81 o 
   3   7  12      413.59      422.43      8.51 o 
   4   7  12    10052.00    10173.70     97.03 o 
   5   7  12      504.05      500.26     12.27 o 
   6   7  12     1787.96     1746.39     32.85 o 
  -8   8  12      117.45      101.01     10.33 o 
  -7   8  12      871.83      866.63     12.81 o 
  -6   8  12     6025.65     5905.70     54.36 o 
  -5   8  12        4.76       10.89     11.53 o 
  -4   8  12     1271.35     1231.90     15.84 o 
  -3   8  12      978.33      974.43     13.63 o 
  -2   8  12        1.06       12.61      3.54 o 
  -1   8  12     7084.34     7394.05     63.89 o 
   0   8  12     6311.27     6277.42     77.47 o 
   1   8  12      454.56      431.05     12.68 o 
   2   8  12      821.39      775.54     13.18 o 
   3   8  12     6435.07     6273.98     54.38 o 
   4   8  12      258.33      254.43      8.44 o 
   5   8  12     1259.20     1263.86     19.10 o 
   6   8  12     1310.33     1340.04     18.33 o 
  -8   9  12      390.29      398.35     13.34 o 
  -7   9  12     2641.50     2690.60     29.90 o 
  -6   9  12      187.89      204.82      7.96 o 
  -5   9  12     7419.74     7232.05     99.19 o 
  -4   9  12     2927.66     3030.51     36.21 o 
  -3   9  12     1245.51     1167.69     15.33 o 
  -2   9  12     1834.26     1904.69     21.25 o 
  -1   9  12     7203.20     7261.36     63.03 o 
   0   9  12     1660.88     1647.16     19.22 o 
   1   9  12     1799.27     1876.38     29.52 o 
   2   9  12      413.63      353.99      8.80 o 
   3   9  12     2607.37     2706.21     27.18 o 
   4   9  12     5291.82     5135.17     53.11 o 
   5   9  12      880.53      883.92     14.01 o 
   6   9  12      513.97      526.61     15.66 o 
  -8  10  12        0.69        3.11      7.71 o 
  -7  10  12     1094.85     1074.24     16.65 o 
  -6  10  12      600.35      632.23     12.42 o 
  -5  10  12       40.52       38.16      5.37 o 
  -4  10  12      303.56      319.45      9.85 o 
  -3  10  12      864.06      895.98     16.00 o 
  -2  10  12      127.63      120.06      8.37 o 
  -1  10  12     5526.87     5513.84     49.57 o 
   0  10  12     5044.22     4862.09     47.05 o 
   1  10  12      671.18      716.81     13.70 o 
   2  10  12       59.98       77.97      5.23 o 
   3  10  12     4522.24     4393.71     40.46 o 
   4  10  12      968.50      981.85     16.03 o 
   5  10  12      949.99      935.37     14.58 o 
   6  10  12     1586.76     1658.92     21.21 o 
   7  10  12      327.18      344.74     20.09 o 
  -8  11  12     1078.70     1105.84     17.89 o 
  -7  11  12     3206.02     3207.48     34.60 o 
  -6  11  12      158.10      162.47     12.72 o 
  -5  11  12     2705.63     2688.63     51.81 o 
  -4  11  12      649.89      657.59     14.13 o 
  -3  11  12     3664.37     3441.32     40.16 o 
  -2  11  12        3.46        4.40      4.35 o 
  -1  11  12     5608.70     5819.96     52.13 o 
   0  11  12     2258.74     2360.97     25.09 o 
   1  11  12     1536.90     1660.33     23.91 o 
   2  11  12     3372.28     3159.38     31.10 o 
   3  11  12      702.19      741.55     11.77 o 
   4  11  12     1210.84     1212.30     19.35 o 
   5  11  12       43.28       43.83      5.22 o 
   6  11  12      131.43      158.84      7.85 o 
  -8  12  12        1.62       17.97      5.41 o 
  -7  12  12     1623.89     1610.71     21.88 o 
  -6  12  12       62.39       56.55      6.37 o 
  -5  12  12      123.84      120.73      8.19 o 
  -4  12  12     1148.56     1136.08     19.14 o 
  -3  12  12     6063.25     6328.36     66.64 o 
  -2  12  12       33.79       18.30      4.86 o 
  -1  12  12     2585.66     2590.63     32.16 o 
   0  12  12      774.98      779.33     12.24 o 
   1  12  12      107.63      124.23      6.28 o 
   2  12  12        1.87       13.79      5.27 o 
   3  12  12     6797.51     6697.05     69.50 o 
   4  12  12      293.64      299.37      8.80 o 
   5  12  12      615.09      626.66     12.26 o 
   6  12  12     1072.43     1101.52     21.36 o 
  -7  13  12     6156.36     6190.24     58.82 o 
  -6  13  12      409.87      402.16     11.86 o 
  -5  13  12     3973.71     3901.12     45.88 o 
  -4  13  12      286.09      288.74     10.41 o 
  -3  13  12     1208.62     1197.51     19.89 o 
  -2  13  12      894.97      890.33     22.03 o 
  -1  13  12     1861.08     1990.10     26.69 o 
   0  13  12      209.81      270.10      7.72 o 
   1  13  12     7319.54     7605.14     77.02 o 
   2  13  12     1511.72     1445.44     20.70 o 
   3  13  12     1361.16     1417.46     18.40 o 
   4  13  12      193.47      192.25      7.72 o 
   5  13  12      461.85      462.23     10.90 o 
   6  13  12      120.63      129.34     11.58 o 
  -7  14  12     1465.01     1497.12     21.63 o 
  -6  14  12      111.16      104.32      7.83 o 
  -5  14  12      135.90      144.04      8.30 o 
  -4  14  12     2882.34     2759.93     35.29 o 
  -3  14  12    13483.10    13228.57    129.19 o 
  -2  14  12     1237.54     1161.04     23.45 o 
  -1  14  12      140.36      154.85      8.28 o 
   0  14  12      406.10      413.01     12.56 o 
   1  14  12        1.35       17.23      4.69 o 
   2  14  12      192.16      184.85      8.36 o 
   3  14  12     3497.84     3428.79     34.44 o 
   4  14  12       20.56       22.30      4.70 o 
   5  14  12     3351.80     3402.31     35.23 o 
   6  14  12      116.28      139.43     10.00 o 
  -7  15  12     2810.91     2922.65     38.86 o 
  -6  15  12       28.80       38.22      6.08 o 
  -5  15  12     4405.60     4327.49     50.44 o 
  -4  15  12       62.78       55.65      6.68 o 
  -3  15  12      495.51      511.70     13.27 o 
  -2  15  12        2.90        2.83      7.21 o 
  -1  15  12       69.47       87.27      6.47 o 
   0  15  12      428.76      452.20     11.74 o 
   1  15  12     9040.29     8981.61     89.79 o 
   2  15  12       49.11       41.94      5.36 o 
   3  15  12     1495.46     1458.30     22.10 o 
   4  15  12       17.06       16.53      4.69 o 
   5  15  12      323.03      276.85      9.46 o 
  -6  16  12        0.66       -4.11      5.25 o 
  -5  16  12        3.67       13.54      5.62 o 
  -4  16  12      120.96      114.17      8.09 o 
  -3  16  12    13368.50    13038.70    128.25 o 
  -2  16  12      182.56      174.60      9.13 o 
  -1  16  12     2000.00     2081.94     28.33 o 
   0  16  12      644.07      639.56     13.74 o 
   1  16  12      328.23      377.38      9.90 o 
   2  16  12        8.82        9.65      4.66 o 
   3  16  12     2707.04     2678.05     33.61 o 
   4  16  12        0.10        1.86      4.51 o 
   5  16  12     2234.88     2428.14     32.52 o 
  -6  17  12        3.68        7.24      5.77 o 
  -5  17  12     2552.03     2601.56     35.37 o 
  -4  17  12     1808.22     1824.84     24.50 o 
  -3  17  12     2371.70     2233.11     26.76 o 
  -2  17  12      120.37      119.84      7.20 o 
  -1  17  12     1049.86     1070.97     16.77 o 
   0  17  12        7.51        1.83      4.54 o 
   1  17  12     9415.91     9284.38     80.79 o 
   2  17  12      268.58      245.13      8.90 o 
   3  17  12     1398.56     1413.85     22.12 o 
   4  17  12        6.65        5.05      7.34 o 
   5  17  12      210.22      257.73     11.61 o 
  -6  18  12        3.08       13.26      6.41 o 
  -5  18  12      317.88      291.59     14.74 o 
  -4  18  12      276.66      299.08     11.42 o 
  -3  18  12     4796.30     4906.41     75.26 o 
  -2  18  12       10.99        3.62      4.80 o 
  -1  18  12     3777.98     3664.42     37.94 o 
   0  18  12      626.00      630.18     12.75 o 
   1  18  12      475.91      477.55     11.47 o 
   2  18  12      328.73      361.96     10.71 o 
   3  18  12     2668.96     2717.33     42.93 o 
   4  18  12      507.29      476.86     17.06 o 
  -5  19  12     2988.74     3047.28     40.31 o 
  -4  19  12     1812.13     1864.27     29.04 o 
  -3  19  12      332.72      348.84     10.70 o 
  -2  19  12       19.58       20.99      5.41 o 
  -1  19  12      553.36      555.84     12.50 o 
   0  19  12      111.52      130.55      7.58 o 
   1  19  12     5377.13     5369.51     51.22 o 
   2  19  12     1230.01     1236.73     18.23 o 
   3  19  12     1940.08     1952.58     34.96 o 
   4  19  12      194.94      213.26     13.10 o 
  -5  20  12      530.20      487.58     14.85 o 
  -4  20  12      654.01      673.37     16.68 o 
  -3  20  12     1077.57     1051.70     17.60 o 
  -2  20  12       98.85       88.09      6.84 o 
  -1  20  12     2883.45     2870.03     35.88 o 
   0  20  12      106.70      111.33      7.34 o 
   1  20  12       91.77      106.23      7.03 o 
   2  20  12       15.44       13.20     14.64 o 
   3  20  12     2180.31     2301.75     39.54 o 
  -4  21  12      402.56      405.40     13.90 o 
  -3  21  12       89.11       78.28      6.88 o 
  -2  21  12       45.69       44.16      6.16 o 
  -1  21  12     1129.24     1148.49     18.45 o 
   0  21  12      538.17      530.23     12.80 o 
   1  21  12     1972.79     2006.72     29.56 o 
   2  21  12      525.57      526.72     29.57 o 
   3  21  12     1164.50     1202.91     26.85 o 
  -3  22  12       19.45       15.68      5.79 o 
  -2  22  12        2.04       -1.24      5.33 o 
  -1  22  12     4075.83     4130.58     42.95 o 
   0  22  12      234.83      230.26     11.93 o 
   1  22  12      521.32      603.01     16.12 o 
   2  22  12       50.40       58.41     16.65 o 
  -2  23  12     2505.32     2643.28     50.42 o 
  -1  23  12     2718.79     2823.10     59.85 o 
   0  23  12      604.21      653.27     17.26 o 
  -9   0  13     3259.31     3603.94    144.88 o 
  -7   0  13     1100.17     1151.29     28.27 o 
  -5   0  13     1516.42     1485.15     24.47 o 
  -3   0  13    26075.63    26484.97    422.10 o 
  -1   0  13      466.63      453.10     17.80 o 
   1   0  13    24732.56    24261.12    388.51 o 
   3   0  13    10646.81    10563.88    179.69 o 
   5   0  13       93.87       99.17     13.78 o 
  -9   1  13     3594.43     3767.36     96.02 o 
  -8   1  13       47.29       48.09      5.29 o 
  -7   1  13     1517.32     1521.35     17.12 o 
  -6   1  13        4.82        5.69      2.96 o 
  -5   1  13      623.52      673.26     10.63 o 
  -4   1  13     2265.09     2195.04     26.16 o 
  -3   1  13    10483.94    10377.89    122.64 o 
  -2   1  13       60.57       51.37      5.78 o 
  -1   1  13     6239.95     6014.42     74.64 o 
   0   1  13        5.76       12.22      5.45 o 
   1   1  13      547.14      579.61     18.23 o 
   2   1  13      512.31      510.96     14.16 o 
   3   1  13     3737.83     3734.10     95.51 o 
   4   1  13     1419.42     1355.27     25.93 o 
   5   1  13     3050.81     2951.57     45.57 o 
  -9   2  13     2155.81     2214.68     68.00 o 
  -8   2  13      539.49      531.56     15.14 o 
  -7   2  13      862.79      806.67     23.57 o 
  -6   2  13      359.99      367.12      9.01 o 
  -5   2  13     2400.37     2506.40     26.11 o 
  -4   2  13       89.28       90.56      5.62 o 
  -3   2  13     4900.62     4926.11     50.32 o 
  -2   2  13      672.63      655.89     14.91 o 
  -1   2  13      822.93      777.55     16.23 o 
   0   2  13      494.49      453.21     12.42 o 
   1   2  13    18886.25    18202.50    208.60 o 
   2   2  13       68.83       74.64      7.29 o 
   3   2  13     7040.56     6847.23    129.74 o 
   4   2  13      836.38      842.08     19.94 o 
   5   2  13      163.52      180.16     12.01 o 
   6   2  13        3.29       22.25     11.77 o 
  -8   3  13       30.21       19.35      5.72 o 
  -7   3  13     3581.44     3631.71     35.94 o 
  -6   3  13       75.66       66.63      5.19 o 
  -5   3  13      159.51      151.40      6.53 o 
  -4   3  13     4564.69     4288.19     45.32 o 
  -3   3  13     7986.28     7604.08     74.31 o 
  -2   3  13     1719.50     1602.22     26.05 o 
  -1   3  13      427.89      435.74     12.48 o 
   0   3  13       25.35       36.26      5.83 o 
   1   3  13      361.85      358.03     22.25 o 
   2   3  13        2.45       19.58      5.66 o 
   3   3  13     2300.65     2315.59     36.18 o 
   4   3  13     2014.54     1924.48     32.68 o 
   5   3  13     5668.76     5501.89     74.08 o 
   6   3  13      933.07      938.34     32.15 o 
  -8   4  13      290.82      287.18     12.93 o 
  -7   4  13      230.35      251.55     12.04 o 
  -6   4  13     3638.84     3490.01     34.74 o 
  -5   4  13     7963.89     7798.40     67.69 o 
  -4   4  13      850.56      824.50     12.39 o 
  -3   4  13     1030.87     1079.22     32.51 o 
  -2   4  13      465.39      467.90     12.73 o 
  -1   4  13     3311.30     3353.31     61.57 o 
   0   4  13     9086.02     8904.62    106.71 o 
   1   4  13     4545.82     4234.24     72.91 o 
   2   4  13     1412.52     1421.61     25.22 o 
   3   4  13     5761.22     5480.81    115.68 o 
   4   4  13       65.44       70.08      7.92 o 
   5   4  13      310.51      322.21     19.23 o 
   6   4  13       65.86       55.26     13.20 o 
  -8   5  13       91.49      103.01      9.22 o 
  -7   5  13     4074.19     4032.73     46.51 o 
  -6   5  13     2410.87     2309.32     25.49 o 
  -5   5  13     1300.93     1259.00     16.51 o 
  -4   5  13     1851.69     1777.13     20.24 o 
  -3   5  13     1637.32     1516.31     25.12 o 
  -2   5  13     3085.29     2860.74     40.15 o 
  -1   5  13     7943.60     7890.13     95.38 o 
   0   5  13      265.21      270.33     10.24 o 
   1   5  13      528.51      561.26     14.81 o 
   2   5  13       69.25       72.49      7.00 o 
   3   5  13     2763.77     2623.23     54.75 o 
   4   5  13     2742.16     2776.59     49.08 o 
   5   5  13     4377.15     4313.39     86.11 o 
   6   5  13     1863.75     1797.17     47.07 o 
  -8   6  13      348.95      376.23     14.66 o 
  -7   6  13      916.18      906.84     14.83 o 
  -6   6  13     3606.75     3466.80     35.08 o 
  -5   6  13     6723.56     6829.69     54.00 o 
  -4   6  13      985.80     1024.93     14.43 o 
  -3   6  13      218.81      252.17      7.32 o 
  -2   6  13      219.31      226.82      9.90 o 
  -1   6  13     3686.27     3535.25     47.76 o 
   0   6  13     8560.41     8173.93    120.56 o 
   1   6  13     3122.13     3002.77     33.02 o 
   2   6  13       37.25       31.49      6.09 o 
   3   6  13     2179.38     2170.08     34.86 o 
   4   6  13       96.93      123.86     15.50 o 
   5   6  13       28.04       45.07     10.91 o 
   6   6  13       71.25       83.88     10.54 o 
  -8   7  13      382.77      359.96     40.69 o 
  -7   7  13     1831.98     1895.38     23.28 o 
  -6   7  13     5695.32     5590.95     52.05 o 
  -5   7  13      565.65      531.67     11.89 o 
  -4   7  13     5656.58     5622.67     51.01 o 
  -3   7  13      378.26      368.65      8.49 o 
  -2   7  13      845.78      767.03     13.63 o 
  -1   7  13     6742.90     6849.47     84.25 o 
   0   7  13      587.84      624.18     16.36 o 
   1   7  13      224.79      216.65      7.25 o 
   2   7  13      220.16      223.95      7.73 o 
   3   7  13     3257.27     3125.42     35.84 o 
   4   7  13     1204.35     1200.60     24.35 o 
   5   7  13     2942.78     2841.29     62.72 o 
   6   7  13      322.84      342.07     15.91 o 
  -8   8  13      473.58      460.90     30.30 o 
  -7   8  13      125.10      123.37      6.90 o 
  -6   8  13     1554.32     1627.58     20.98 o 
  -5   8  13     2056.81     2142.95     28.75 o 
  -4   8  13       93.10       73.79      4.97 o 
  -3   8  13       63.19       64.57      4.59 o 
  -2   8  13    12660.75    12968.20    107.71 o 
  -1   8  13     1233.77     1152.41     21.11 o 
   0   8  13     3822.91     3736.04     50.36 o 
   1   8  13     4069.08     4172.10     55.61 o 
   2   8  13      137.15      129.89      6.48 o 
   3   8  13      753.70      764.73     11.86 o 
   4   8  13     3033.56     3080.84    111.30 o 
   5   8  13      419.55      387.22     21.67 o 
   6   8  13     1047.52     1035.12     24.66 o 
  -8   9  13      241.03      205.28     13.52 o 
  -7   9  13      990.26     1003.34     16.26 o 
  -6   9  13    10739.84    10730.08     92.47 o 
  -5   9  13       53.45       66.98      6.46 o 
  -4   9  13     2505.22     2719.58     33.95 o 
  -3   9  13     1292.97     1274.96     16.55 o 
  -2   9  13      148.77      193.13      7.62 o 
  -1   9  13     9425.40     9598.77     81.69 o 
   0   9  13     2690.78     2846.76     33.91 o 
   1   9  13       27.57       21.70      5.62 o 
   2   9  13     4141.71     4287.45     55.03 o 
   3   9  13     5343.68     5145.67     46.27 o 
   4   9  13      276.29      267.94      8.98 o 
   5   9  13     2976.16     2919.68     58.48 o 
   6   9  13      205.70      192.67     14.02 o 
  -8  10  13     2142.40     2286.70     28.02 o 
  -7  10  13      103.26      101.08      6.78 o 
  -6  10  13      484.35      514.53     15.12 o 
  -5  10  13     4614.47     4535.02     51.22 o 
  -4  10  13      262.85      303.61     10.50 o 
  -3  10  13      177.60      199.24     14.55 o 
  -2  10  13    14059.15    14279.48    122.17 o 
  -1  10  13       80.54       76.36      5.09 o 
   0  10  13      815.50      835.32     15.21 o 
   1  10  13     3645.54     3626.79     41.20 o 
   2  10  13      296.05      266.98      7.87 o 
   3  10  13      805.68      849.96     13.88 o 
   4  10  13     4332.45     4345.16     46.67 o 
   5  10  13       43.19       38.43      9.13 o 
   6  10  13     2171.03     2240.01     38.81 o 
  -7  11  13      586.42      564.63     12.66 o 
  -6  11  13     8061.03     7956.68     82.87 o 
  -5  11  13      403.55      380.40     15.31 o 
  -4  11  13     3970.43     3895.82     48.16 o 
  -3  11  13     4076.99     3993.66     45.89 o 
  -2  11  13      477.77      423.18     11.68 o 
  -1  11  13     1399.40     1388.31     17.67 o 
   0  11  13     1812.41     1879.68     26.80 o 
   1  11  13      315.39      293.69      9.56 o 
   2  11  13     6273.06     6319.50     56.04 o 
   3  11  13        6.24       10.52      4.59 o 
   4  11  13      125.74      149.20      8.02 o 
   5  11  13     2113.80     2165.29     32.13 o 
   6  11  13       14.15       15.53      9.54 o 
  -7  12  13      405.49      448.14     11.65 o 
  -6  12  13       36.13       45.22      6.43 o 
  -5  12  13      921.39      815.89     17.97 o 
  -4  12  13     1247.26     1244.55     20.80 o 
  -3  12  13      163.04      164.41     11.49 o 
  -2  12  13    12054.81    12267.17    146.24 o 
  -1  12  13      990.24      974.49     18.03 o 
   0  12  13     3379.44     3312.68     33.19 o 
   1  12  13      758.18      784.05     14.90 o 
   2  12  13       21.82       39.07      5.25 o 
   3  12  13      149.94      156.93      8.00 o 
   4  12  13     6367.80     6279.91     56.50 o 
   5  12  13      280.32      285.10     14.27 o 
   6  12  13     1258.18     1323.71     28.77 o 
  -7  13  13        6.59        9.33      5.53 o 
  -6  13  13     3411.51     3317.09     41.51 o 
  -5  13  13      116.79      109.90      7.97 o 
  -4  13  13     4595.77     4597.38     70.39 o 
  -3  13  13     1097.15     1076.54     23.64 o 
  -2  13  13       98.37       98.72      7.23 o 
  -1  13  13     1059.47     1026.80     19.54 o 
   0  13  13     3557.21     3609.43     43.84 o 
   1  13  13       16.34       17.48      4.38 o 
   2  13  13     8275.04     8125.01     91.23 o 
   3  13  13       25.66       33.87      7.17 o 
   4  13  13       22.81       32.36      4.91 o 
   5  13  13     1312.91     1346.76     22.65 o 
  -7  14  13      516.32      498.44     12.63 o 
  -6  14  13       39.63       40.93      9.45 o 
  -5  14  13       61.71       72.21      6.94 o 
  -4  14  13     1493.57     1489.85     23.63 o 
  -3  14  13       80.56       68.87      6.71 o 
  -2  14  13     9299.08     9220.77     93.48 o 
  -1  14  13      907.87      837.58     17.53 o 
   0  14  13     1119.56     1086.82     18.37 o 
   1  14  13      990.08      966.94     17.22 o 
   2  14  13       40.98       47.57      5.86 o 
   3  14  13      385.92      350.33     11.19 o 
   4  14  13     3429.27     3470.27     35.88 o 
   5  14  13      338.96      375.77     10.47 o 
  -6  15  13      522.71      517.68     14.20 o 
  -5  15  13      356.71      363.46     12.07 o 
  -4  15  13     5511.00     5340.42     64.85 o 
  -3  15  13      213.67      194.95      9.65 o 
  -2  15  13      167.86      162.72     13.74 o 
  -1  15  13      119.54      116.69      7.49 o 
   0  15  13     1644.97     1561.79     23.42 o 
   1  15  13      524.32      480.61     12.33 o 
   2  15  13     7246.27     7168.68     72.19 o 
   3  15  13      150.67      170.65      9.17 o 
   4  15  13      446.24      453.91     10.94 o 
   5  15  13       29.86       29.01      5.59 o 
  -6  16  13       86.29       85.35     10.23 o 
  -5  16  13      164.62      188.47      9.90 o 
  -4  16  13     1192.30     1140.85     23.65 o 
  -3  16  13      435.63      395.53     11.99 o 
  -2  16  13     4917.67     4800.97     54.33 o 
  -1  16  13      404.83      406.01     11.73 o 
   0  16  13     4183.78     4139.88     47.50 o 
   1  16  13      959.31      914.86     15.17 o 
   2  16  13     1957.62     1920.45     23.45 o 
   3  16  13       41.73       41.37      6.46 o 
   4  16  13     2410.49     2483.60     32.81 o 
  -6  17  13      180.22      176.66     10.04 o 
  -5  17  13        5.99        3.32      8.36 o 
  -4  17  13     5452.10     5306.53     60.39 o 
  -3  17  13       97.62       80.86      7.53 o 
  -2  17  13      158.53      150.10      9.05 o 
  -1  17  13       90.26       92.40      7.35 o 
   0  17  13     5788.73     5673.56     53.66 o 
   1  17  13      548.50      507.29     11.87 o 
   2  17  13     4150.07     4177.92     36.83 o 
   3  17  13      185.82      216.52     10.60 o 
   4  17  13      446.19      469.55     16.82 o 
  -5  18  13      264.78      267.52     12.35 o 
  -4  18  13     1463.51     1444.04     24.63 o 
  -3  18  13      363.37      345.17     10.57 o 
  -2  18  13     2432.76     2468.42     43.88 o 
  -1  18  13      384.08      385.95     10.86 o 
   0  18  13     2824.55     2855.06     31.90 o 
   1  18  13     1222.91     1215.13     18.20 o 
   2  18  13      740.03      754.92     12.29 o 
   3  18  13       83.74       97.98     10.27 o 
   4  18  13     1591.66     1659.36     32.09 o 
  -5  19  13      156.14      160.50      9.91 o 
  -4  19  13     1145.59     1093.49     21.21 o 
  -3  19  13      553.52      524.33     12.72 o 
  -2  19  13      208.69      215.58      9.13 o 
  -1  19  13      485.72      501.61     12.21 o 
   0  19  13     3599.72     3635.96     38.34 o 
   1  19  13      637.25      618.34     13.80 o 
   2  19  13     1846.36     1888.48     23.44 o 
   3  19  13        0.28        4.88      7.34 o 
  -4  20  13     1293.81     1401.83     24.86 o 
  -3  20  13       23.82       30.73      8.02 o 
  -2  20  13     1059.98     1067.92     17.79 o 
  -1  20  13      535.19      500.92     13.65 o 
   0  20  13     1643.00     1691.63     22.96 o 
   1  20  13     2133.70     2138.70     26.48 o 
   2  20  13        7.43        6.66      7.61 o 
  -3  21  13      988.95      991.50     20.44 o 
  -2  21  13       51.73       40.89      6.17 o 
  -1  21  13     1291.18     1320.53     20.33 o 
   0  21  13     2809.52     2836.80     40.66 o 
   1  21  13      233.73      271.43     12.33 o 
   2  21  13     1493.44     1428.52     31.93 o 
  -2  22  13     1601.59     1680.09     23.94 o 
  -1  22  13       49.38       45.88      6.58 o 
   0  22  13      352.84      372.52     13.82 o 
  -8   0  14     1285.85     1286.24     36.88 o 
  -6   0  14       91.51       90.19      7.85 o 
  -4   0  14     9287.71     8965.48    152.99 o 
  -2   0  14      297.11      291.20     14.64 o 
   0   0  14     2196.75     2063.69     45.07 o 
   2   0  14     7432.05     7202.18    127.30 o 
   4   0  14     2377.25     2294.33     52.96 o 
  -8   1  14     5685.30     5994.21     79.21 o 
  -7   1  14        0.12       -7.52      5.02 o 
  -6   1  14      538.76      536.20     12.33 o 
  -5   1  14      671.08      635.65     15.48 o 
  -4   1  14       29.56       49.50      8.18 o 
  -3   1  14     1825.23     1697.21     27.75 o 
  -2   1  14      159.35      177.39      8.98 o 
  -1   1  14     1222.84     1147.50     21.25 o 
   0   1  14      167.65      176.36      9.48 o 
   1   1  14      745.71      761.85     17.10 o 
   2   1  14      903.83      953.35     33.30 o 
   3   1  14        6.10        6.28      6.02 o 
   4   1  14     2615.64     2609.19     42.05 o 
   5   1  14      346.35      334.13     14.49 o 
   6   1  14     2595.93     2611.08     62.29 o 
  -8   2  14     1049.13     1045.93     29.00 o 
  -7   2  14       96.95      109.84      7.11 o 
  -6   2  14      822.62      863.08     13.48 o 
  -5   2  14       29.48       21.58      5.02 o 
  -4   2  14     8782.24     8617.67    104.52 o 
  -3   2  14      794.25      784.82     17.18 o 
  -2   2  14      529.27      526.92     13.72 o 
  -1   2  14       23.36       38.33      5.93 o 
   0   2  14     1914.94     1863.18     29.84 o 
   1   2  14       54.15       63.15      9.33 o 
   2   2  14     5998.13     5981.80     76.62 o 
   3   2  14      332.98      298.63     12.13 o 
   4   2  14      344.23      328.86     13.40 o 
   5   2  14      246.83      240.56     12.84 o 
   6   2  14      675.94      752.34     30.57 o 
  -8   3  14     3598.95     3629.36     83.03 o 
  -7   3  14       20.41       11.84      6.46 o 
  -6   3  14     1601.05     1597.39     20.45 o 
  -5   3  14      641.62      634.33     12.56 o 
  -4   3  14     1305.49     1308.03     23.61 o 
  -3   3  14      820.46      811.17     17.80 o 
  -2   3  14     2424.40     2442.72     36.01 o 
  -1   3  14    15706.27    15613.08    180.44 o 
   0   3  14      348.54      382.96     16.36 o 
   1   3  14     2532.62     2564.01     38.31 o 
   2   3  14       37.40       23.94      5.99 o 
   3   3  14      230.48      233.11     11.52 o 
   4   3  14     6290.02     6196.54     81.19 o 
   5   3  14      691.85      673.50     19.03 o 
   6   3  14     1487.70     1527.78     43.34 o 
  -8   4  14      409.13      387.61     22.75 o 
  -7   4  14       48.95       45.78      6.02 o 
  -6   4  14     2923.73     2838.61     29.93 o 
  -5   4  14     1956.69     1900.85     21.83 o 
  -4   4  14     3701.19     3898.57     42.29 o 
  -3   4  14     2367.58     2235.29     86.33 o 
  -2   4  14     4978.36     5095.54     65.54 o 
  -1   4  14      583.68      615.73     15.11 o 
   0   4  14     4860.26     4845.55     62.92 o 
   1   4  14        0.42        2.10      5.12 o 
   2   4  14     7212.81     6939.36     87.17 o 
   3   4  14     1411.49     1345.52     25.73 o 
   4   4  14     1614.46     1594.46     29.58 o 
   5   4  14      298.83      298.16     14.71 o 
   6   4  14      505.52      505.77     25.98 o 
  -8   5  14     1458.78     1433.04     71.55 o 
  -7   5  14        2.40        6.41      8.17 o 
  -6   5  14     2286.02     2378.20     26.36 o 
  -5   5  14     2290.14     2284.42     25.04 o 
  -4   5  14       50.67       55.19      4.70 o 
  -3   5  14      616.23      618.77     14.88 o 
  -2   5  14     4948.41     4911.73     66.31 o 
  -1   5  14     1507.48     1430.31     24.63 o 
   0   5  14     4248.96     4081.03     76.35 o 
   1   5  14      918.19      979.86     19.88 o 
   2   5  14      703.63      689.76     17.45 o 
   3   5  14      333.39      342.17     13.15 o 
   4   5  14     8161.86     8013.54    101.38 o 
   5   5  14      572.84      563.89     24.54 o 
   6   5  14     5092.36     4977.60     99.46 o 
  -8   6  14      309.41      332.01     16.43 o 
  -7   6  14      855.33      833.75     18.21 o 
  -6   6  14     6023.54     6059.99     64.88 o 
  -5   6  14      665.76      680.20     12.04 o 
  -4   6  14     5665.46     5650.55     59.81 o 
  -3   6  14     3646.23     3508.56     40.17 o 
  -2   6  14      387.18      444.82     22.39 o 
  -1   6  14     5953.52     5941.93     75.02 o 
   0   6  14     3680.25     3518.77     48.55 o 
   1   6  14        5.09        6.08      5.37 o 
   2   6  14     9062.09     9038.49    110.36 o 
   3   6  14       11.81        1.40      6.05 o 
   4   6  14      966.97     1001.07     22.68 o 
   5   6  14      716.34      782.91     29.42 o 
   6   6  14       10.97       35.89      9.99 o 
  -8   7  14     1123.64     1154.99     59.35 o 
  -7   7  14        8.79       12.48      8.04 o 
  -6   7  14     5923.04     5868.85     54.66 o 
  -5   7  14     3445.56     3488.81     35.43 o 
  -4   7  14       29.04       37.79      4.56 o 
  -3   7  14     2020.84     2028.58     29.55 o 
  -2   7  14     6626.21     6672.46     83.06 o 
  -1   7  14        2.01       21.99      5.62 o 
   0   7  14     6874.84     6436.08    100.46 o 
   1   7  14     1915.38     2004.67     32.26 o 
   2   7  14      105.35      123.92     14.14 o 
   3   7  14     1561.95     1513.43     27.85 o 
   4   7  14      974.12      944.86     22.05 o 
   5   7  14      553.64      546.10     24.11 o 
   6   7  14     4754.44     4887.13     68.64 o 
  -8   8  14      146.19      158.76      9.80 o 
  -7   8  14     3187.91     3168.52     34.22 o 
  -6   8  14     3616.19     3664.84     37.67 o 
  -5   8  14        4.41       14.63      4.40 o 
  -4   8  14     4425.58     4267.79     48.39 o 
  -3   8  14     1128.27     1148.40     15.76 o 
  -2   8  14     1371.93     1449.96     21.30 o 
  -1   8  14    12728.07    12405.57    145.91 o 
   0   8  14     1962.99     1883.86     30.51 o 
   1   8  14     1934.84     1814.47     51.45 o 
   2   8  14     5369.97     5340.62     70.02 o 
   3   8  14     1043.65     1048.90     22.53 o 
   4   8  14      716.97      686.17     25.98 o 
   5   8  14      549.90      524.14     23.97 o 
   6   8  14        2.68        9.87     10.62 o 
  -7   9  14     1112.98     1125.41     17.78 o 
  -6   9  14     4239.75     4158.52     41.81 o 
  -5   9  14     3928.19     3888.17     45.57 o 
  -4   9  14     1329.27     1313.11     21.22 o 
  -3   9  14     2740.69     2754.94     34.57 o 
  -2   9  14     4041.77     3914.16     38.17 o 
  -1   9  14      207.89      264.30      9.42 o 
   0   9  14     7112.58     7012.71    140.29 o 
   1   9  14     1243.82     1260.09     42.12 o 
   2   9  14      132.88      131.40      9.70 o 
   3   9  14     3879.74     3788.03     53.84 o 
   4   9  14      391.57      381.48     20.95 o 
   5   9  14       11.11        6.17      9.90 o 
   6   9  14     2115.05     2186.68     39.02 o 
  -7  10  14     4927.14     4881.78     53.09 o 
  -6  10  14      822.22      838.01     14.89 o 
  -5  10  14       49.98       49.17      6.64 o 
  -4  10  14     4357.25     4267.42     49.02 o 
  -3  10  14     1839.43     1699.16     24.84 o 
  -2  10  14       80.94       92.72      6.30 o 
  -1  10  14    10228.93    10156.69     99.14 o 
   0  10  14      953.88      926.99     16.60 o 
   1  10  14     5288.13     5054.78     54.88 o 
   2  10  14     2358.78     2373.02     30.79 o 
   3  10  14     3511.67     3575.42     42.20 o 
   4  10  14     4338.72     4189.38     83.67 o 
   5  10  14     1471.13     1461.66     30.01 o 
   6  10  14       94.89      112.31     11.88 o 
  -7  11  14      870.90      895.66     16.14 o 
  -6  11  14     2319.77     2392.99     28.17 o 
  -5  11  14     2306.31     2266.23     31.12 o 
  -4  11  14     2095.21     2046.31     28.70 o 
  -3  11  14     6538.74     6391.67     68.13 o 
  -2  11  14     1203.68     1066.23     18.75 o 
  -1  11  14     2879.73     2864.04     44.60 o 
   0  11  14     4065.76     4033.03     60.00 o 
   1  11  14      780.44      760.42     14.99 o 
   2  11  14       78.51       84.21      5.59 o 
   3  11  14     6080.77     6069.56     79.81 o 
   4  11  14       94.43      106.21     13.63 o 
   5  11  14        5.12        0.55      8.81 o 
  -7  12  14     3801.10     3993.92     42.00 o 
  -6  12  14        5.77       12.44      6.17 o 
  -5  12  14       52.09       50.47      6.68 o 
  -4  12  14      587.63      608.15     14.66 o 
  -3  12  14     5151.27     4865.29     54.73 o 
  -2  12  14      203.80      188.60      9.50 o 
  -1  12  14     7658.22     7422.16     77.10 o 
   0  12  14       26.93       43.21      4.78 o 
   1  12  14     4902.79     4757.11     91.87 o 
   2  12  14      827.05      799.72     14.92 o 
   3  12  14     2007.56     1989.72     52.74 o 
   4  12  14     4139.50     4028.57     58.35 o 
   5  12  14     3472.80     3447.56     53.00 o 
  -7  13  14      805.50      820.43     15.78 o 
  -6  13  14        1.16        3.84      5.23 o 
  -5  13  14     1270.86     1241.19     21.60 o 
  -4  13  14      215.88      217.99     12.62 o 
  -3  13  14     6446.88     6309.38     92.71 o 
  -2  13  14      287.93      279.33     10.57 o 
  -1  13  14      460.14      436.74     12.24 o 
   0  13  14     1853.95     1762.93     25.28 o 
   1  13  14     3116.41     3094.45     45.83 o 
   2  13  14      209.11      221.70     13.17 o 
   3  13  14     5862.92     5758.24     69.88 o 
   4  13  14       35.24       29.99      8.96 o 
   5  13  14       80.21       77.89     12.41 o 
  -6  14  14       71.84       77.94      7.72 o 
  -5  14  14      346.98      333.44     15.15 o 
  -4  14  14       35.95       48.08      6.54 o 
  -3  14  14     2663.82     2700.76     39.99 o 
  -2  14  14       11.85        9.25      5.45 o 
  -1  14  14    10466.13    10059.30    101.32 o 
   0  14  14      256.35      231.71      9.73 o 
   1  14  14     1689.92     1752.27     31.78 o 
   2  14  14      743.41      729.26     17.82 o 
   3  14  14      299.00      300.15     11.04 o 
   4  14  14      780.79      763.36     23.25 o 
   5  14  14     3344.57     3407.58     53.07 o 
  -6  15  14      455.05      460.23     13.98 o 
  -5  15  14     2415.61     2512.01     34.61 o 
  -4  15  14      143.92      154.38      9.02 o 
  -3  15  14     2755.01     2744.65     36.06 o 
  -2  15  14       72.35       71.64      6.97 o 
  -1  15  14       73.98       82.48      6.96 o 
   0  15  14       72.53       83.28      9.79 o 
   1  15  14     5888.20     5750.56     62.14 o 
   2  15  14       40.88       46.35      6.06 o 
   3  15  14     2766.12     2807.89     42.61 o 
   4  15  14       66.42       68.59      9.86 o 
  -6  16  14       57.95       87.93     13.01 o 
  -5  16  14      127.65      145.96      9.78 o 
  -4  16  14      181.35      174.76     10.36 o 
  -3  16  14     4196.66     4349.03     51.24 o 
  -2  16  14       53.08       49.87      6.54 o 
  -1  16  14     3490.78     3544.96     43.07 o 
   0  16  14       14.51       14.92      5.49 o 
   1  16  14     1709.50     1790.43     26.16 o 
   2  16  14      217.15      208.18     11.75 o 
   3  16  14      307.72      311.04     11.45 o 
   4  16  14        4.59       -0.28      5.93 o 
  -5  17  14     3206.08     3144.12     41.38 o 
  -4  17  14      207.64      217.87     10.76 o 
  -3  17  14     1612.69     1685.56     26.54 o 
  -2  17  14      847.63      816.43     17.18 o 
  -1  17  14       82.63       89.03      8.91 o 
   0  17  14     2398.05     2368.09     32.06 o 
   1  17  14     3249.50     3317.50     35.59 o 
   2  17  14      563.66      532.71     20.32 o 
   3  17  14     2253.22     2219.59     35.22 o 
  -5  18  14      252.30      264.46     11.72 o 
  -4  18  14      913.23      942.86     19.59 o 
  -3  18  14     1506.98     1535.04     22.08 o 
  -2  18  14       70.47       55.06      6.45 o 
  -1  18  14     3401.55     3523.33     37.88 o 
   0  18  14        2.78        5.06      5.06 o 
   1  18  14     1768.24     1802.72     23.68 o 
   2  18  14        0.40       -2.73      5.32 o 
   3  18  14        3.81        8.49      6.12 o 
  -4  19  14      586.15      584.88     15.81 o 
  -3  19  14     1291.29     1298.69     20.35 o 
  -2  19  14      103.55      106.76      7.45 o 
  -1  19  14       40.57       58.41      7.37 o 
   0  19  14     1243.93     1229.66     19.16 o 
   1  19  14     2783.12     2867.76     37.81 o 
   2  19  14      444.70      418.87     12.96 o 
  -3  20  14      713.71      812.79     16.23 o 
  -2  20  14      169.93      179.83     12.06 o 
  -1  20  14     4245.85     4460.81     45.95 o 
   0  20  14      108.25       94.14      7.28 o 
   1  20  14      402.68      448.39     12.09 o 
  -2  21  14      515.22      513.83     13.32 o 
  -1  21  14      190.88      200.71      9.78 o 
   0  21  14     1125.53     1183.54     24.13 o 
  -7   0  15      167.73      205.81     15.64 o 
  -5   0  15     6448.36     6170.41    111.52 o 
  -3   0  15     4484.51     4362.90     82.52 o 
  -1   0  15      266.33      271.26     14.78 o 
   1   0  15      391.91      362.97     18.23 o 
   3   0  15     5480.28     5483.37    103.19 o 
   5   0  15        2.18       21.10     11.77 o 
  -8   1  15       40.27       18.76      7.15 o 
  -7   1  15     4651.09     4585.65     88.70 o 
  -6   1  15      835.92      757.36     15.20 o 
  -5   1  15     1674.44     1685.57     28.87 o 
  -4   1  15      135.21      139.46      8.32 o 
  -3   1  15      162.77      164.50      9.49 o 
  -2   1  15      253.03      263.46     10.30 o 
  -1   1  15     3754.57     3706.30     50.79 o 
   0   1  15       34.67       43.97      6.08 o 
   1   1  15      242.70      246.43     11.26 o 
   2   1  15      110.45      112.06      8.66 o 
   3   1  15        2.72        0.84     10.12 o 
   4   1  15      436.86      429.33     15.17 o 
   5   1  15     6076.59     6078.17     82.15 o 
   6   1  15     1351.18     1338.62     42.05 o 
  -8   2  15       34.00       32.29     10.62 o 
  -7   2  15       88.56       89.98      7.11 o 
  -6   2  15      244.69      262.19      9.70 o 
  -5   2  15     3698.13     3701.47     51.59 o 
  -4   2  15     2733.53     2673.35     39.78 o 
  -3   2  15     7555.47     7389.50    115.39 o 
  -2   2  15      455.45      428.34     13.03 o 
  -1   2  15      183.81      202.11      9.85 o 
   0   2  15     1583.23     1545.49     26.79 o 
   1   2  15     2918.13     2860.46     42.12 o 
   2   2  15     3434.13     3310.90     47.90 o 
   3   2  15     3041.11     3094.34     46.33 o 
   4   2  15       61.76       62.96      8.51 o 
   5   2  15        5.00       16.55      8.42 o 
   6   2  15       29.34       44.64     13.92 o 
  -8   3  15      673.43      734.69     28.56 o 
  -7   3  15     4287.14     4486.78     50.80 o 
  -6   3  15     1270.72     1200.39     19.80 o 
  -5   3  15     2113.14     1966.79     26.71 o 
  -4   3  15     2192.57     2210.84     34.44 o 
  -3   3  15       87.69      105.31     19.02 o 
  -2   3  15       98.21       75.79      7.00 o 
  -1   3  15     7302.41     7282.66     90.26 o 
   0   3  15      330.36      348.85     12.23 o 
   1   3  15     3411.61     3468.54     49.12 o 
   2   3  15     2163.50     2061.65     70.11 o 
   3   3  15      484.63      475.33     15.42 o 
   4   3  15     3139.69     3071.23     49.37 o 
   5   3  15     2730.49     2694.54     44.04 o 
   6   3  15      661.44      670.39     28.85 o 
  -8   4  15      223.71      214.13     17.65 o 
  -7   4  15       45.27       59.42      8.03 o 
  -6   4  15      526.17      583.38     13.45 o 
  -5   4  15     2699.93     2603.08     32.82 o 
  -4   4  15     3910.85     3687.45     51.06 o 
  -3   4  15    10002.19    10166.77    123.93 o 
  -2   4  15     1653.77     1649.80     27.79 o 
  -1   4  15       13.51       13.99      5.21 o 
   0   4  15     2758.60     2774.64     40.89 o 
   1   4  15     2912.96     2851.98     42.22 o 
   2   4  15     3933.50     3607.66     51.20 o 
   3   4  15     2784.35     2725.31     60.78 o 
   4   4  15      223.87      242.90     12.85 o 
   5   4  15      173.74      194.57     12.95 o 
   6   4  15      723.62      792.38     32.44 o 
  -8   5  15      209.38      221.74     18.08 o 
  -7   5  15     3806.17     3900.45     57.03 o 
  -6   5  15      187.00      174.77     11.34 o 
  -5   5  15     2275.33     2298.39     30.06 o 
  -4   5  15     1356.90     1402.93     21.21 o 
  -3   5  15      180.50      168.81      9.28 o 
  -2   5  15      380.49      383.84     12.66 o 
  -1   5  15     5776.31     5821.50     74.42 o 
   0   5  15     2209.06     2237.49     34.84 o 
   1   5  15     7892.98     7566.79     94.23 o 
   2   5  15     2134.81     2103.50     60.21 o 
   3   5  15     2692.19     2603.86     41.00 o 
   4   5  15     3324.60     3318.28     50.29 o 
   5   5  15     1501.11     1532.66     43.49 o 
   6   5  15       49.67       69.32     14.07 o 
  -8   6  15     1029.28     1070.24     35.59 o 
  -7   6  15      125.53      146.91     11.25 o 
  -6   6  15      548.89      570.88     22.17 o 
  -5   6  15     3240.47     3278.43     39.22 o 
  -4   6  15     1992.55     1895.88     26.09 o 
  -3   6  15     4642.26     4770.81     62.97 o 
  -2   6  15     1037.40      961.38     19.81 o 
  -1   6  15       54.94       54.39      6.64 o 
   0   6  15     1756.67     1774.65     43.42 o 
   1   6  15      856.15      921.26     20.14 o 
   2   6  15      376.18      346.36     13.59 o 
   3   6  15     3746.90     3702.27    100.82 o 
   4   6  15      541.01      548.82     17.00 o 
   5   6  15      268.06      295.80     19.66 o 
   6   6  15     1805.84     1933.66     51.52 o 
  -7   7  15     2128.74     2190.15     30.77 o 
  -6   7  15       67.36       74.58      7.04 o 
  -5   7  15     3014.52     2941.00     45.95 o 
  -4   7  15     2705.58     2691.81     48.49 o 
  -3   7  15      166.82      184.59      8.57 o 
  -2   7  15        5.62       27.18      7.97 o 
  -1   7  15     3104.96     3071.09     44.16 o 
   0   7  15      102.94      108.45      8.25 o 
   1   7  15     7526.54     7348.78    281.80 o 
   2   7  15     7357.60     7143.98    161.53 o 
   3   7  15       56.18       55.47      8.22 o 
   4   7  15     2107.93     2125.50     36.64 o 
   5   7  15     3944.17     3977.69     82.67 o 
   6   7  15      161.54      136.62     12.74 o 
  -7   8  15       17.10       43.23      9.23 o 
  -6   8  15     2091.07     2102.48     25.41 o 
  -5   8  15     3357.61     3228.50     34.12 o 
  -4   8  15        7.81        5.28      4.79 o 
  -3   8  15     1415.34     1487.83     22.15 o 
  -2   8  15     5543.08     5327.14     57.47 o 
  -1   8  15      735.94      711.88     17.02 o 
   0   8  15     2514.96     2594.84     39.09 o 
   1   8  15     1517.39     1516.00     27.44 o 
   2   8  15     1037.28     1011.89     22.17 o 
   3   8  15     3461.41     3351.78     49.63 o 
   4   8  15     1262.82     1196.82     35.88 o 
   5   8  15     2276.57     2149.66     53.25 o 
  -7   9  15     1903.29     1916.41     24.77 o 
  -6   9  15     1741.62     1815.09     23.32 o 
  -5   9  15     1032.97     1060.78     19.34 o 
  -4   9  15     1509.74     1513.65     23.65 o 
  -3   9  15      673.77      714.29     15.24 o 
  -2   9  15     3322.64     3364.22     60.30 o 
  -1   9  15     3152.80     3126.56     37.55 o 
   0   9  15      111.22      100.14      8.07 o 
   1   9  15     2739.75     2614.94     69.03 o 
   2   9  15     7215.38     6996.64    149.12 o 
   3   9  15      198.42      175.91     11.48 o 
   4   9  15     2217.93     2173.49     52.53 o 
   5   9  15     1323.13     1280.35     38.75 o 
  -7  10  15      101.54      100.31      7.20 o 
  -6  10  15     1848.51     1861.37     23.99 o 
  -5  10  15     1574.29     1640.92     25.34 o 
  -4  10  15     1180.87     1214.90     21.06 o 
  -3  10  15      203.70      188.07      9.36 o 
  -2  10  15     7138.15     7060.00     93.21 o 
  -1  10  15     1662.31     1605.52     28.47 o 
   0  10  15     3928.35     3849.91     70.76 o 
   1  10  15     3786.85     3717.36     43.46 o 
   2  10  15     4018.71     3868.84     66.49 o 
   3  10  15      461.72      443.76     19.25 o 
   4  10  15     1623.93     1664.27     44.49 o 
   5  10  15     1200.16     1177.07     27.77 o 
  -7  11  15     1018.58     1120.79     18.41 o 
  -6  11  15     1365.26     1400.59     23.24 o 
  -5  11  15     1350.93     1354.48     22.82 o 
  -4  11  15     1249.32     1297.78     21.98 o 
  -3  11  15     1574.66     1540.94     23.99 o 
  -2  11  15     6191.95     5981.36     64.97 o 
  -1  11  15      634.95      616.57     17.99 o 
   0  11  15      258.97      270.24     12.01 o 
   1  11  15      502.83      472.21     12.55 o 
   2  11  15     4771.87     4821.48     55.15 o 
   3  11  15       47.56       46.14      7.83 o 
   4  11  15     2966.25     2972.61     66.02 o 
   5  11  15      272.07      247.36     15.99 o 
  -6  12  15     2635.12     2738.07     31.64 o 
  -5  12  15      279.35      291.61     11.23 o 
  -4  12  15     1269.93     1250.22     21.82 o 
  -3  12  15      290.50      275.83     10.47 o 
  -2  12  15     6160.65     6317.68     68.25 o 
  -1  12  15     1462.23     1473.53     23.23 o 
   0  12  15     4983.01     4860.11     66.96 o 
   1  12  15     3347.82     3336.47     76.05 o 
   2  12  15     1928.14     1879.72     32.95 o 
   3  12  15      384.13      393.20     15.37 o 
   4  12  15     2102.93     2140.91     52.24 o 
   5  12  15      104.08       91.77     11.72 o 
  -6  13  15     1711.97     1784.50     33.35 o 
  -5  13  15     1446.18     1499.66     31.00 o 
  -4  13  15     3395.84     3453.45     43.10 o 
  -3  13  15     2089.88     1929.44     28.38 o 
  -2  13  15     5156.79     5150.16     57.97 o 
  -1  13  15     1522.56     1449.48     29.89 o 
   0  13  15      392.86      409.42     15.49 o 
   1  13  15      853.93      854.59     21.12 o 
   2  13  15     3473.25     3550.81     52.91 o 
   3  13  15      298.18      315.75     19.95 o 
   4  13  15     2668.07     2742.71     74.92 o 
  -6  14  15     3478.34     3542.17     49.37 o 
  -5  14  15      205.92      197.72     10.11 o 
  -4  14  15      140.84      147.71      8.92 o 
  -3  14  15      296.64      247.70     10.67 o 
  -2  14  15     3996.28     3868.45     48.89 o 
  -1  14  15        3.46        8.23      5.33 o 
   0  14  15     3739.64     3600.57     53.81 o 
   1  14  15      201.61      197.61     13.78 o 
   2  14  15     1518.39     1497.80     29.26 o 
   3  14  15      496.78      485.57     17.42 o 
   4  14  15      792.63      819.12     22.84 o 
  -5  15  15      112.53      100.16      8.41 o 
  -4  15  15     6092.74     5962.71     85.34 o 
  -3  15  15       86.25       57.58      6.81 o 
  -2  15  15     1229.34     1314.79     26.73 o 
  -1  15  15        0.25        6.31      5.25 o 
   0  15  15       86.96      128.05      8.51 o 
   1  15  15       30.64       37.53      7.96 o 
   2  15  15     1983.61     1923.33     43.56 o 
   3  15  15       71.89       69.11     10.08 o 
   4  15  15     3300.12     3344.92     52.84 o 
  -5  16  15      167.39      138.99      9.67 o 
  -4  16  15       12.13       22.52      6.20 o 
  -3  16  15        0.11        2.65      5.64 o 
  -2  16  15     1549.94     1462.58     26.16 o 
  -1  16  15       97.58       91.57      7.65 o 
   0  16  15     5621.09     5638.28     62.43 o 
   1  16  15      537.42      550.34     17.85 o 
   2  16  15       12.07       17.11      9.45 o 
   3  16  15      965.86      929.10     23.78 o 
  -4  17  15     5540.18     5663.49     64.83 o 
  -3  17  15      498.06      513.84     14.78 o 
  -2  17  15     1326.79     1311.03     22.90 o 
  -1  17  15        3.11       10.60      6.29 o 
   0  17  15      832.51      809.62     17.31 o 
   1  17  15       16.33       26.42      6.77 o 
   2  17  15      823.78      825.67     18.17 o 
   3  17  15      244.56      237.41     14.83 o 
  -4  18  15       45.54       55.21      7.60 o 
  -3  18  15       92.10       87.64      8.12 o 
  -2  18  15      821.73      864.71     18.61 o 
  -1  18  15      860.77      917.26     18.84 o 
   0  18  15     4694.53     4699.53     47.58 o 
   1  18  15      605.40      641.60     13.96 o 
   2  18  15      568.63      568.72     31.22 o 
  -3  19  15      953.73     1020.73     18.54 o 
  -2  19  15      980.51      992.60     17.88 o 
  -1  19  15       16.34       13.89      5.97 o 
   0  19  15       51.06       47.97      7.06 o 
   1  19  15       63.91       73.21      7.01 o 
  -2  20  15     1035.98     1042.94     18.36 o 
  -1  20  15     1109.85     1200.99     19.69 o 
   0  20  15     2993.78     3046.49     35.17 o 
  -6   0  16      409.13      422.78     14.51 o 
  -4   0  16     4116.72     4043.57     78.94 o 
  -2   0  16    19410.91    19281.36    314.31 o 
   0   0  16       74.99       96.73     11.63 o 
   2   0  16     1058.71     1012.11     31.00 o 
   4   0  16    10273.28    10237.22    180.12 o 
  -7   1  16        0.24       -2.44     14.11 o 
  -6   1  16     4090.39     4099.35     47.22 o 
  -5   1  16        4.27        4.02      5.07 o 
  -4   1  16      822.85      841.10     18.77 o 
  -3   1  16      222.50      209.03     10.05 o 
  -2   1  16     2882.94     2836.08     41.91 o 
  -1   1  16       30.65       25.34      5.94 o 
   0   1  16    14522.99    14328.97    168.36 o 
   1   1  16       64.76       55.79      7.46 o 
   2   1  16     2742.87     2631.17     40.95 o 
   3   1  16       14.93       18.97      7.20 o 
   4   1  16     2402.00     2329.30     39.43 o 
   5   1  16       69.64       69.40     10.19 o 
  -7   2  16        3.68       11.14      9.05 o 
  -6   2  16      528.50      535.42     13.14 o 
  -5   2  16      637.02      619.43     16.48 o 
  -4   2  16     3174.72     3096.05     45.20 o 
  -3   2  16      704.57      693.02     16.73 o 
  -2   2  16     3757.12     3747.76     52.11 o 
  -1   2  16      792.62      826.41     18.98 o 
   0   2  16       87.27      103.77     17.29 o 
   1   2  16      743.69      733.54     25.83 o 
   2   2  16     1507.72     1502.03     28.06 o 
   3   2  16      201.51      183.45     11.49 o 
   4   2  16     6745.95     6697.67    225.40 o 
   5   2  16      176.20      184.47     13.34 o 
  -7   3  16      475.63      511.14     19.59 o 
  -6   3  16     4757.94     4723.91     53.13 o 
  -5   3  16       99.78      123.68      7.84 o 
  -4   3  16      589.63      586.39     15.71 o 
  -3   3  16     1000.87      951.34     20.18 o 
  -2   3  16     3701.90     3582.68     50.27 o 
  -1   3  16     2073.54     2047.47     39.11 o 
   0   3  16     5668.60     5451.32     71.24 o 
   1   3  16     4027.33     3847.83     53.94 o 
   2   3  16     2867.25     2824.05     43.23 o 
   3   3  16      808.31      734.81     19.32 o 
   4   3  16      688.15      684.34     25.98 o 
   5   3  16      300.01      323.33     23.39 o 
  -7   4  16       46.79       48.32      8.38 o 
  -6   4  16       94.58       82.55      6.97 o 
  -5   4  16     1973.25     1930.51     27.01 o 
  -4   4  16     4577.30     4443.78     67.89 o 
  -3   4  16     3678.17     3621.25     50.87 o 
  -2   4  16     4748.66     4763.50     73.91 o 
  -1   4  16        8.30        7.62      5.21 o 
   0   4  16      138.21      150.35     10.19 o 
   1   4  16      351.64      377.09     13.80 o 
   2   4  16     1377.78     1340.84     26.38 o 
   3   4  16       55.58       48.99      7.87 o 
   4   4  16     1539.46     1555.14     30.45 o 
   5   4  16     1578.26     1512.95     31.00 o 
  -7   5  16       72.27       77.13     28.63 o 
  -6   5  16     4034.93     3955.46     58.04 o 
  -5   5  16      329.48      308.80     10.25 o 
  -4   5  16     2760.14     2617.42     33.25 o 
  -3   5  16       12.31       13.90      5.66 o 
  -2   5  16     1213.56     1194.53     24.76 o 
  -1   5  16     4383.54     4221.00     57.57 o 
   0   5  16     6224.61     6032.15     77.78 o 
   1   5  16     4030.72     3757.41     75.71 o 
   2   5  16     3231.97     3109.90     46.53 o 
   3   5  16     1807.59     1665.80     36.67 o 
   4   5  16       81.46       56.34      8.82 o 
   5   5  16     1014.75     1020.15     35.59 o 
  -7   6  16      196.74      214.69     29.57 o 
  -6   6  16      443.94      471.16     16.48 o 
  -5   6  16      542.47      569.97     25.83 o 
  -4   6  16     3217.89     3152.84     38.40 o 
  -3   6  16     1215.01     1229.99     23.62 o 
  -2   6  16     1548.74     1533.20     27.16 o 
  -1   6  16       20.48       31.49      7.53 o 
   0   6  16      919.07      912.88     20.09 o 
   1   6  16     3724.98     3603.17    101.47 o 
   2   6  16     1616.65     1612.29     40.98 o 
   3   6  16       71.43       65.68      8.42 o 
   4   6  16        8.41        3.21      6.89 o 
   5   6  16     1097.00     1120.90     36.60 o 
  -7   7  16       96.57      107.67     10.24 o 
  -6   7  16     2964.57     3009.83     47.79 o 
  -5   7  16      236.05      245.79     22.10 o 
  -4   7  16     1395.29     1274.10     26.59 o 
  -3   7  16     4046.89     4136.74     64.67 o 
  -2   7  16     1322.29     1343.62     25.20 o 
  -1   7  16     1081.94     1077.83     21.93 o 
   0   7  16     2534.47     2604.34     48.44 o 
   1   7  16     1358.49     1329.05     25.66 o 
   2   7  16     1037.01     1002.58     24.97 o 
   3   7  16     2681.44     2589.94     41.76 o 
   4   7  16        2.02        2.90      7.17 o 
   5   7  16     1954.83     1958.92     51.09 o 
  -7   8  16     1329.67     1306.20     28.66 o 
  -6   8  16        0.41        6.65      7.03 o 
  -5   8  16      369.53      364.27     16.79 o 
  -4   8  16     2483.16     2551.29     41.94 o 
  -3   8  16        0.02       -1.81      4.83 o 
  -2   8  16     1332.66     1374.37     21.76 o 
  -1   8  16     3372.51     3460.55     87.98 o 
   0   8  16       98.84       99.31      8.46 o 
   1   8  16     2564.48     2553.91     85.75 o 
   2   8  16     1927.02     1964.54     33.74 o 
   3   8  16       43.94       41.25      8.01 o 
   4   8  16      125.22      112.09     10.35 o 
   5   8  16      635.55      608.67     27.27 o 
  -7   9  16      423.33      471.89     18.05 o 
  -6   9  16     2207.87     2272.33     40.02 o 
  -5   9  16      957.18      970.44     24.97 o 
  -4   9  16     1001.27      952.64     23.34 o 
  -3   9  16     5784.38     5814.46     79.03 o 
  -2   9  16      143.24      180.31     11.99 o 
  -1   9  16      220.01      170.30      8.93 o 
   0   9  16     2295.72     2377.14     60.85 o 
   1   9  16      195.36      179.16     10.95 o 
   2   9  16      375.47      343.12     13.79 o 
   3   9  16     4063.43     3966.74     57.44 o 
   4   9  16       58.41       24.83     11.63 o 
   5   9  16     2331.41     2386.18     58.41 o 
  -6  10  16      580.66      607.29     15.38 o 
  -5  10  16      346.45      362.36     21.25 o 
  -4  10  16     2968.88     2990.51     43.93 o 
  -3  10  16       15.92       35.41      7.53 o 
  -2  10  16      960.22      964.63     23.12 o 
  -1  10  16     4425.45     4403.49     50.01 o 
   0  10  16      466.94      447.26     24.43 o 
   1  10  16     1909.70     1909.60     37.47 o 
   2  10  16     1684.74     1654.28     25.17 o 
   3  10  16      100.09      112.40     15.87 o 
   4  10  16      314.82      325.08     20.38 o 
  -6  11  16      515.42      498.11     14.30 o 
  -5  11  16     1266.01     1281.59     22.55 o 
  -4  11  16       17.62       29.34      5.81 o 
  -3  11  16     6481.72     6377.82     69.43 o 
  -2  11  16        5.65       -7.65      6.66 o 
  -1  11  16        3.17       16.63      7.17 o 
   0  11  16     1285.90     1292.51     21.40 o 
   1  11  16      220.33      212.28     10.11 o 
   2  11  16       43.40       47.82      6.81 o 
   3  11  16     5092.83     5250.23     95.94 o 
   4  11  16       32.09       38.18     12.49 o 
  -6  12  16        0.51        7.93      6.01 o 
  -5  12  16     1079.51     1108.06     21.02 o 
  -4  12  16     1471.66     1381.36     24.11 o 
  -3  12  16      154.60      140.29      9.03 o 
  -2  12  16      376.05      364.49     12.07 o 
  -1  12  16     4096.59     4142.56     65.59 o 
   0  12  16       12.37       12.95      6.72 o 
   1  12  16     5202.54     5155.99    137.07 o 
   2  12  16      554.70      597.66     18.26 o 
   3  12  16        7.45       27.99     10.48 o 
   4  12  16     1953.67     1933.37     50.52 o 
  -6  13  16      169.18      152.33      9.77 o 
  -5  13  16     1219.24     1200.29     22.17 o 
  -4  13  16      621.39      670.69     15.94 o 
  -3  13  16     5824.49     6048.41     67.02 o 
  -2  13  16       20.84       21.02      5.77 o 
  -1  13  16     1719.92     1695.80     32.71 o 
   0  13  16      600.71      591.82     18.39 o 
   1  13  16      762.44      775.05     21.02 o 
   2  13  16      150.93      142.74     13.99 o 
   3  13  16     8506.08     8565.49    154.43 o 
   4  13  16       21.97       29.40      9.93 o 
  -5  14  16     2428.02     2503.14     35.41 o 
  -4  14  16      644.11      669.84     16.72 o 
  -3  14  16       90.24       92.11      7.95 o 
  -2  14  16      611.87      588.58     14.92 o 
  -1  14  16     6546.80     6648.19     72.20 o 
   0  14  16      212.16      229.23     16.58 o 
   1  14  16     1472.92     1474.47     29.95 o 
   2  14  16      185.62      186.16     21.60 o 
   3  14  16     1224.42     1196.25     37.60 o 
  -5  15  16     2149.60     2336.34     34.16 o 
  -4  15  16      151.14      133.22     10.06 o 
  -3  15  16     3005.48     3059.35     40.12 o 
  -2  15  16       50.64       45.41      6.91 o 
  -1  15  16     1778.39     1821.56     27.90 o 
   0  15  16       46.08       60.04      8.59 o 
   1  15  16      667.31      668.04     19.95 o 
   2  15  16       77.46      108.62     29.64 o 
   3  15  16     5851.54     6006.78     82.67 o 
  -4  16  16       50.53       52.96      7.64 o 
  -3  16  16       94.23      106.50      8.63 o 
  -2  16  16      467.55      449.58     13.74 o 
  -1  16  16     3228.59     3171.43     40.84 o 
   0  16  16      730.45      755.30     20.90 o 
   1  16  16     1503.28     1465.45     30.35 o 
   2  16  16       18.85       22.41      8.09 o 
  -4  17  16       13.22       28.67      7.37 o 
  -3  17  16     2616.44     2577.81     36.30 o 
  -2  17  16      722.19      760.28     17.46 o 
  -1  17  16     2530.52     2461.56     40.77 o 
   0  17  16     1014.10     1073.76     20.52 o 
   1  17  16     2584.91     2588.67     36.22 o 
   2  17  16       57.08       36.94      9.98 o 
  -3  18  16       47.73       59.88      8.26 o 
  -2  18  16       61.58       71.16      7.84 o 
  -1  18  16     2238.64     2325.62     33.48 o 
   0  18  16        4.70       16.70      5.52 o 
   1  18  16     2764.47     2852.83     39.21 o 
  -7   0  17     1425.62     1427.17     39.90 o 
  -5   0  17     1192.70     1196.82     34.30 o 
  -3   0  17     4775.26     4731.89     90.27 o 
  -1   0  17     8876.54     8791.39    153.42 o 
   1   0  17       23.98       16.07      9.47 o 
   3   0  17     5287.25     5197.05    101.18 o 
   5   0  17     3666.90     3529.47     78.36 o 
  -7   1  17     2524.45     2577.66     34.33 o 
  -6   1  17      161.85      162.66     11.85 o 
  -5   1  17     3931.29     3943.03     55.71 o 
  -4   1  17      931.93      907.24     20.44 o 
  -3   1  17      170.71      181.27     10.35 o 
  -2   1  17       80.88       81.06      7.75 o 
  -1   1  17     7729.36     7694.51     96.46 o 
   0   1  17       10.70       43.58      7.26 o 
   1   1  17     2081.93     2025.63     34.15 o 
   2   1  17        9.07        8.20      6.46 o 
   3   1  17     1878.50     1835.10     67.96 o 
   4   1  17      231.15      246.27     13.94 o 
   5   1  17      813.47      853.24     23.95 o 
  -7   2  17     1156.54     1188.26     21.01 o 
  -6   2  17        7.57       -1.31      5.12 o 
  -5   2  17     1262.02     1294.46     25.51 o 
  -4   2  17      479.35      416.34     14.04 o 
  -3   2  17     2835.78     2838.74     42.67 o 
  -2   2  17       12.26        9.86      5.56 o 
  -1   2  17     6183.99     6184.88     79.77 o 
   0   2  17     1485.93     1452.30     27.10 o 
   1   2  17       49.55       37.22      6.98 o 
   2   2  17       10.79        7.75      6.59 o 
   3   2  17     3651.90     3537.43     52.82 o 
   4   2  17      187.72      189.99     13.49 o 
   5   2  17     1556.82     1575.30     32.93 o 
  -7   3  17     3125.68     3160.58     49.62 o 
  -6   3  17     1049.11     1166.12     20.18 o 
  -5   3  17     4416.28     4410.43     50.45 o 
  -4   3  17     3014.51     2983.89     44.67 o 
  -3   3  17      195.97      191.53     10.35 o 
  -2   3  17        6.33        5.53      9.26 o 
  -1   3  17     3800.02     3699.01     52.26 o 
   0   3  17     1367.07     1315.14     33.37 o 
   1   3  17     3033.57     3016.71     45.52 o 
   2   3  17      609.78      573.01     16.85 o 
   3   3  17     1769.33     1666.19     31.46 o 
   4   3  17      621.03      617.29     19.23 o 
   5   3  17     2381.86     2445.54     42.88 o 
  -7   4  17      698.82      723.88     20.78 o 
  -6   4  17      477.40      474.96     16.56 o 
  -5   4  17      907.38      877.56     17.01 o 
  -4   4  17        4.64        8.39      5.68 o 
  -3   4  17     6051.28     6246.09     80.66 o 
  -2   4  17       19.84       16.76      6.08 o 
  -1   4  17     4825.10     4817.88     64.89 o 
   0   4  17      766.88      796.46     19.23 o 
   1   4  17       23.04       36.40      6.95 o 
   2   4  17      352.07      299.96     12.99 o 
   3   4  17     2873.44     2756.22     50.81 o 
   4   4  17      262.91      229.79     13.14 o 
   5   4  17     2886.07     2886.73     48.10 o 
  -7   5  17     2390.12     2475.33     42.37 o 
  -6   5  17      616.73      634.33     21.10 o 
  -5   5  17     1791.26     1740.30     25.74 o 
  -4   5  17     3466.14     3473.40     41.83 o 
  -3   5  17     1031.55     1051.46     22.32 o 
  -2   5  17      654.31      637.41     16.97 o 
  -1   5  17     3317.04     3346.27     56.55 o 
   0   5  17      130.66      146.17     10.24 o 
   1   5  17     8239.05     7909.02     99.81 o 
   2   5  17      141.50      140.37     10.55 o 
   3   5  17      274.30      269.30     13.42 o 
   4   5  17      943.97      889.24     31.72 o 
   5   5  17      239.66      222.31     20.95 o 
  -7   6  17      577.97      628.56     20.16 o 
  -6   6  17      400.49      376.67     15.81 o 
  -5   6  17      214.82      224.44     12.58 o 
  -4   6  17      122.75       93.18      7.29 o 
  -3   6  17     8225.21     8225.92    102.56 o 
  -2   6  17      349.79      344.19     13.22 o 
  -1   6  17      435.73      417.34     14.28 o 
   0   6  17     4211.41     4201.60     58.59 o 
   1   6  17      114.69      167.35     11.52 o 
   2   6  17      760.73      723.78     26.84 o 
   3   6  17     1312.23     1244.02     26.53 o 
   4   6  17        9.61        2.55      7.26 o 
  -6   7  17      114.36       97.30     12.06 o 
  -5   7  17     2132.31     1999.83     36.40 o 
  -4   7  17     1714.12     1720.60     52.10 o 
  -3   7  17       88.92       80.09      7.04 o 
  -2   7  17     2663.99     2657.30     40.94 o 
  -1   7  17      360.23      365.72     33.94 o 
   0   7  17       42.93       50.82      7.31 o 
   1   7  17     7985.60     7761.79    188.23 o 
   2   7  17     2365.95     2238.92     37.59 o 
   3   7  17      267.11      257.05     13.75 o 
   4   7  17      385.28      377.95     15.93 o 
  -6   8  17      346.74      356.96     15.88 o 
  -5   8  17       69.98       94.78     20.24 o 
  -4   8  17     1541.55     1488.61     30.18 o 
  -3   8  17     5445.89     5422.38     75.27 o 
  -2   8  17      359.65      426.26     12.11 o 
  -1   8  17     1243.41     1211.27     24.42 o 
   0   8  17     2575.12     2466.56     68.75 o 
   1   8  17       12.17       41.34      7.36 o 
   2   8  17     2549.39     2491.78     40.49 o 
   3   8  17      926.50      913.72     22.88 o 
   4   8  17        0.54      -15.07     10.05 o 
  -6   9  17      197.08      190.84     12.67 o 
  -5   9  17     2880.22     2917.20     69.61 o 
  -4   9  17      152.79      153.10     11.45 o 
  -3   9  17        4.18        1.31      7.24 o 
  -2   9  17     2665.72     2718.70     44.63 o 
  -1   9  17        8.40        2.93      5.25 o 
   0   9  17      633.63      643.83     17.79 o 
   1   9  17     4382.49     4415.66    147.90 o 
   2   9  17     2095.19     2048.67     35.72 o 
   3   9  17       25.37        9.71      7.96 o 
   4   9  17      287.28      278.57     20.81 o 
  -6  10  17     1766.85     1764.97     34.85 o 
  -5  10  17      164.53      168.42     12.44 o 
  -4  10  17     2111.22     2108.00     38.38 o 
  -3  10  17     2765.72     2720.58     88.84 o 
  -2  10  17      867.26      909.18     22.86 o 
  -1  10  17     1885.18     2012.21     28.62 o 
   0  10  17     1077.74     1120.11     22.17 o 
   1  10  17       51.66       56.24      8.42 o 
   2  10  17     5664.91     5631.33     84.53 o 
   3  10  17      244.39      251.53     11.57 o 
   4  10  17      276.32      257.05     20.67 o 
  -5  11  17     1429.30     1513.35     31.65 o 
  -4  11  17     1182.17     1180.38     27.15 o 
  -3  11  17      162.83      181.73     12.58 o 
  -2  11  17     3801.63     3956.84     59.43 o 
  -1  11  17        2.80       11.80      7.32 o 
   0  11  17       56.63       82.88     10.13 o 
   1  11  17      823.24      807.77     17.03 o 
   2  11  17     1270.20     1284.17     22.42 o 
   3  11  17      393.89      370.72     21.24 o 
  -5  12  17      379.65      350.10     15.27 o 
  -4  12  17     1652.17     1622.80     26.32 o 
  -3  12  17      166.21      195.71     14.78 o 
  -2  12  17      632.69      650.83     20.01 o 
  -1  12  17     2335.48     2405.63     41.77 o 
   0  12  17     2189.42     2320.07     40.45 o 
   1  12  17      805.15      833.59     17.54 o 
   2  12  17     2913.27     2896.40     37.82 o 
   3  12  17      528.96      570.64     26.55 o 
  -5  13  17      174.37      172.54     15.33 o 
  -4  13  17      386.46      367.18     13.10 o 
  -3  13  17       18.61       28.89      6.33 o 
  -2  13  17     6108.81     6401.69     87.60 o 
  -1  13  17       38.84       41.51     14.07 o 
   0  13  17       11.25        9.77      7.89 o 
   1  13  17      130.54      105.10     10.23 o 
   2  13  17      488.05      501.53     17.85 o 
   3  13  17      663.52      661.92     27.84 o 
  -4  14  17      593.42      624.55     16.54 o 
  -3  14  17      340.52      411.61     13.48 o 
  -2  14  17        1.65       19.11      8.83 o 
  -1  14  17      453.29      491.58     17.91 o 
   0  14  17     5127.55     5131.34     73.03 o 
   1  14  17       17.52       24.95     18.87 o 
   2  14  17     1617.52     1745.03     37.03 o 
  -4  15  17     2886.00     3211.61     42.72 o 
  -3  15  17      105.24      100.76      8.70 o 
  -2  15  17     4448.17     4541.21     54.34 o 
  -1  15  17      243.10      265.37     14.12 o 
   0  15  17       76.03      105.28     10.76 o 
   1  15  17       47.17       43.28      8.76 o 
   2  15  17     1138.57     1149.95     29.71 o 
  -3  16  17      136.97      127.00      9.23 o 
  -2  16  17       18.33       43.11      7.11 o 
  -1  16  17      115.47      139.95     11.87 o 
   0  16  17     4672.23     4824.01     70.23 o 
   1  16  17      109.46      106.95     15.21 o 
  -2  17  17     4186.54     4396.19     53.66 o 
  -1  17  17      265.21      302.63     14.63 o 
   0  17  17       72.24       86.40     11.27 o 
  -6   0  18     1277.25     1325.27     27.86 o 
  -4   0  18     2733.64     2778.28     60.85 o 
  -2   0  18    14318.64    14347.96    240.40 o 
   0   0  18      627.99      636.23     24.83 o 
   2   0  18      266.08      278.72     19.23 o 
   4   0  18     9529.72     9172.30    165.91 o 
  -6   1  18     7416.81     7460.23     79.16 o 
  -5   1  18       52.05       51.23      7.36 o 
  -4   1  18     2131.74     2098.17     35.16 o 
  -3   1  18       69.04       70.90      7.91 o 
  -2   1  18     1048.29     1115.06     23.64 o 
  -1   1  18      139.20      150.52     11.11 o 
   0   1  18     8936.11     8940.68    148.76 o 
   1   1  18       14.49       13.47      6.44 o 
   2   1  18     2518.25     2442.95     40.24 o 
   3   1  18      143.57      165.82     12.11 o 
   4   1  18      430.27      475.64     24.47 o 
  -6   2  18      148.29      129.75      8.75 o 
  -5   2  18      642.25      631.74     17.51 o 
  -4   2  18     1176.76     1198.87     24.44 o 
  -3   2  18      108.55       85.07      8.12 o 
  -2   2  18    11516.02    11340.54    137.15 o 
  -1   2  18       61.72       48.29      7.45 o 
   0   2  18     3264.54     3239.45     48.30 o 
   1   2  18      823.28      786.62     19.88 o 
   2   2  18       46.86       54.26     13.49 o 
   3   2  18        0.45       -0.70      7.03 o 
   4   2  18     5355.27     5398.32     95.87 o 
  -6   3  18     5857.50     6143.70     67.29 o 
  -5   3  18        2.40       14.06      6.70 o 
  -4   3  18     2549.06     2394.82     38.65 o 
  -3   3  18      165.85      161.08     12.99 o 
  -2   3  18        0.15       14.92      6.19 o 
  -1   3  18     1476.42     1469.14     27.79 o 
   0   3  18     3644.55     3604.33     52.30 o 
   1   3  18      128.20      117.38     10.12 o 
   2   3  18     4978.58     4935.56     68.45 o 
   3   3  18      305.43      289.57     14.61 o 
   4   3  18      315.49      294.04     15.77 o 
  -6   4  18       20.89       38.31      8.68 o 
  -5   4  18     1907.86     1919.65     28.01 o 
  -4   4  18     2095.49     2169.87     36.22 o 
  -3   4  18        6.33        7.15      6.14 o 
  -2   4  18     6015.05     6072.38     89.56 o 
  -1   4  18      522.03      514.10     15.93 o 
   0   4  18     1465.16     1416.44     27.50 o 
   1   4  18     1197.05     1158.14     24.91 o 
   2   4  18      248.29      263.54     12.94 o 
   3   4  18      517.81      504.89     17.76 o 
   4   4  18     1598.46     1551.38     34.95 o 
  -6   5  18     2108.87     2127.06     38.35 o 
  -5   5  18        1.78       16.14      7.62 o 
  -4   5  18     4409.95     4562.77     52.50 o 
  -3   5  18      632.08      660.07     17.88 o 
  -2   5  18      387.40      410.39     31.22 o 
  -1   5  18     1430.93     1414.79     34.66 o 
   0   5  18      551.91      549.14     18.51 o 
   1   5  18      106.81      122.68     23.25 o 
   2   5  18     4306.41     4178.27     60.38 o 
   3   5  18      183.81      193.01     12.61 o 
   4   5  18      236.84      233.32     13.75 o 
  -6   6  18      293.38      327.43     15.49 o 
  -5   6  18     1932.12     1962.45     36.47 o 
  -4   6  18     1277.72     1296.91     27.88 o 
  -3   6  18        5.86        7.52      6.34 o 
  -2   6  18     1361.65     1416.71     27.33 o 
  -1   6  18      336.78      328.59     13.42 o 
   0   6  18     3442.28     3491.48     51.53 o 
   1   6  18     2513.64     2520.43     40.94 o 
   2   6  18      929.41      887.10     22.22 o 
   3   6  18      563.77      560.82     18.67 o 
   4   6  18      395.66      359.21     15.83 o 
  -6   7  18       47.90       55.40     13.49 o 
  -5   7  18       11.45        7.90      7.61 o 
  -4   7  18     5289.23     5434.37     76.14 o 
  -3   7  18     4219.24     4258.33     49.75 o 
  -2   7  18      151.89      154.69     16.00 o 
  -1   7  18        6.47        4.02      5.88 o 
   0   7  18      349.07      382.81     14.50 o 
   1   7  18      311.15      315.60     13.95 o 
   2   7  18     3577.90     3469.88     52.61 o 
   3   7  18      861.96      825.58     21.77 o 
   4   7  18      427.75      404.21     16.93 o 
  -6   8  18       52.52       57.02     12.27 o 
  -5   8  18     2316.03     2387.66     53.17 o 
  -4   8  18      724.95      665.61     20.29 o 
  -3   8  18      748.09      731.81     26.84 o 
  -2   8  18     1311.00     1338.68     22.36 o 
  -1   8  18      115.41      101.49      8.87 o 
   0   8  18     3120.87     3138.60     47.62 o 
   1   8  18     6663.21     6774.96     88.69 o 
   2   8  18     1384.09     1291.90     27.55 o 
   3   8  18      190.20      184.31     12.79 o 
  -5   9  18      132.49      138.16     16.72 o 
  -4   9  18     2015.85     2097.87     38.73 o 
  -3   9  18     3190.76     3372.97     53.21 o 
  -2   9  18        0.81       -2.56      6.34 o 
  -1   9  18     1320.06     1311.10     22.19 o 
   0   9  18     1081.93     1063.58     36.10 o 
   1   9  18      549.82      547.20     17.70 o 
   2   9  18     1616.97     1575.61     31.05 o 
   3   9  18     1202.23     1196.58     26.94 o 
  -5  10  18      607.50      605.53     19.94 o 
  -4  10  18      871.92      860.51     23.03 o 
  -3  10  18     1928.74     1891.83     36.23 o 
  -2  10  18      601.13      596.41     46.72 o 
  -1  10  18     1008.07     1129.12     26.45 o 
   0  10  18      890.19      982.90     19.14 o 
   1  10  18     5828.70     5820.67     71.75 o 
   2  10  18      568.14      554.51     15.07 o 
   3  10  18      988.32      961.20     19.66 o 
  -5  11  18        1.23        8.32      8.10 o 
  -4  11  18      185.07      188.61     13.28 o 
  -3  11  18     2123.28     2221.43     40.43 o 
  -2  11  18      101.81      108.86     10.67 o 
  -1  11  18     2018.90     1988.06     36.97 o 
   0  11  18      583.42      576.54     18.96 o 
   1  11  18        3.69        8.89      6.06 o 
   2  11  18      306.19      288.14     12.02 o 
  -4  12  18      665.63      685.43     21.25 o 
  -3  12  18     1707.09     1706.66     34.71 o 
  -2  12  18      771.70      769.92     22.00 o 
  -1  12  18     1409.49     1521.43     31.78 o 
   0  12  18        4.06        8.67      7.53 o 
   1  12  18     1327.50     1374.50     31.14 o 
   2  12  18       10.64        9.06      7.21 o 
  -4  13  18        0.36        5.67      8.07 o 
  -3  13  18      521.84      513.92     18.53 o 
  -2  13  18      204.72      229.37     24.90 o 
  -1  13  18     4378.52     4597.95     68.05 o 
   0  13  18      921.40      899.04     23.87 o 
   1  13  18       21.50       27.62     11.55 o 
   2  13  18        7.37        9.53      8.97 o 
  -3  14  18      843.09      783.03     23.05 o 
  -2  14  18      358.32      382.76     16.51 o 
  -1  14  18      832.35      900.41     24.50 o 
   0  14  18      215.00      249.34     15.02 o 
   1  14  18      489.48      496.49     20.67 o 
  -2  15  18        1.70        4.63      8.68 o 
  -1  15  18     4598.29     4765.74     70.58 o 
   0  15  18       65.75       66.96      9.95 o 
  -5   0  19      523.98      486.39     22.53 o 
  -3   0  19      587.37      591.74     24.54 o 
  -1   0  19    10275.55     9935.54    173.66 o 
   1   0  19      186.92      224.61     18.23 o 
   3   0  19      247.63      275.27     21.67 o 
  -6   1  19       14.16       14.63      6.24 o 
  -5   1  19     6379.43     6242.62     82.91 o 
  -4   1  19      101.01       83.87      8.67 o 
  -3   1  19     2702.60     2678.07     42.26 o 
  -2   1  19        7.53       12.83      6.54 o 
  -1   1  19      655.90      664.04     18.46 o 
   0   1  19        1.12       26.77      7.41 o 
   1   1  19     2148.05     2037.45     35.67 o 
   2   1  19     1001.46      948.31     23.23 o 
   3   1  19     8506.34     8362.06    110.15 o 
  -6   2  19      322.44      336.42     15.43 o 
  -5   2  19       11.20       10.03      6.79 o 
  -4   2  19       49.90       61.04     11.98 o 
  -3   2  19      355.60      358.21     13.71 o 
  -2   2  19      559.89      593.41     17.55 o 
  -1   2  19     8020.33     8002.66    123.72 o 
   0   2  19       49.22       56.89      8.06 o 
   1   2  19      491.17      479.88     19.16 o 
   2   2  19      149.31      156.64     12.56 o 
   3   2  19      633.05      676.63     21.06 o 
  -5   3  19     3973.71     4060.33     48.69 o 
  -4   3  19      238.52      240.97     12.37 o 
  -3   3  19     3101.90     3117.91     47.28 o 
  -2   3  19      476.16      436.59     15.10 o 
  -1   3  19      652.24      684.00     22.89 o 
   0   3  19      274.43      296.54     13.50 o 
   1   3  19     3055.67     2969.03     46.48 o 
   2   3  19       24.77       26.80      7.60 o 
   3   3  19     4907.61     4911.96     70.18 o 
  -5   4  19     1205.96     1327.90     29.09 o 
  -4   4  19     2472.92     2504.91     40.66 o 
  -3   4  19     2199.83     2165.56     36.60 o 
  -2   4  19      226.14      240.46     17.58 o 
  -1   4  19     4498.84     4567.69     63.87 o 
   0   4  19      105.81       85.10      8.83 o 
   1   4  19      674.47      688.70     19.17 o 
   2   4  19     1197.13     1199.30     33.15 o 
   3   4  19      338.45      304.58     14.82 o 
  -5   5  19     2226.54     2263.78     40.45 o 
  -4   5  19        7.67       13.65      6.04 o 
  -3   5  19     3422.35     3484.68     51.86 o 
  -2   5  19      292.87      315.03     13.45 o 
  -1   5  19      110.55       82.47      8.62 o 
   0   5  19     1464.81     1372.40     40.26 o 
   1   5  19     7318.44     7274.20     94.88 o 
   2   5  19       48.51       52.70      9.08 o 
   3   5  19     1494.27     1512.84     31.26 o 
  -5   6  19      991.31     1054.56     25.86 o 
  -4   6  19     3394.90     3702.93     57.10 o 
  -3   6  19     3190.55     3239.68     49.09 o 
  -2   6  19      298.28      270.45     13.22 o 
  -1   6  19      975.81     1011.57     23.10 o 
   0   6  19       15.19       16.83      6.80 o 
   1   6  19     3468.08     3453.98     52.45 o 
   2   6  19     2342.51     2344.99     40.44 o 
   3   6  19      622.49      611.06     26.48 o 
  -5   7  19     1604.94     1661.50     33.77 o 
  -4   7  19      267.31      273.09     14.40 o 
  -3   7  19      513.73      500.87     18.12 o 
  -2   7  19     1243.28     1278.83     26.24 o 
  -1   7  19        3.03       -4.83      6.03 o 
   0   7  19     1362.33     1319.41     27.23 o 
   1   7  19     5803.93     6062.96     81.78 o 
   2   7  19      197.41      221.79     14.00 o 
   3   7  19      311.34      328.33     16.03 o 
  -5   8  19      492.05      545.27     19.45 o 
  -4   8  19     5174.12     5305.36     75.94 o 
  -3   8  19     2457.27     2531.50     43.86 o 
  -2   8  19       83.33       95.57     10.17 o 
  -1   8  19      640.35      657.61     18.59 o 
   0   8  19      463.24      497.35     16.93 o 
   1   8  19      321.03      375.68     15.88 o 
   2   8  19     1773.13     1846.55     34.95 o 
  -4   9  19        0.54        2.14      7.89 o 
  -3   9  19      554.95      569.75     19.37 o 
  -2   9  19     1887.51     1931.72     45.28 o 
  -1   9  19      251.05      286.42     18.59 o 
   0   9  19     1286.58     1344.97     27.95 o 
   1   9  19     1755.92     1872.39     39.40 o 
   2   9  19      262.62      296.25     23.54 o 
  -4  10  19     1550.04     1644.46     34.20 o 
  -3  10  19     1468.13     1481.80     31.87 o 
  -2  10  19      312.75      392.26     16.87 o 
  -1  10  19      137.20      128.90     11.55 o 
   0  10  19      628.36      591.78     15.63 o 
   1  10  19      486.72      490.67     14.65 o 
   2  10  19      912.34      948.87     19.93 o 
  -4  11  19        9.26        9.76     10.69 o 
  -3  11  19       35.55       26.54     13.35 o 
  -2  11  19     1205.55     1075.32     26.40 o 
  -1  11  19      355.00      442.30     17.58 o 
   0  11  19      991.21      998.94     25.46 o 
   1  11  19      331.01      336.27     12.65 o 
  -3  12  19       60.69       80.93     10.31 o 
  -2  12  19      614.20      639.22     21.23 o 
  -1  12  19      705.92      717.28     21.95 o 
   0  12  19      456.80      449.79     18.27 o 
   1  12  19        3.67       12.20      8.41 o 
  -2  13  19     4779.14     5050.28     81.30 o 
  -1  13  19      157.90      162.06     13.03 o 
   0  13  19     1294.40     1274.43     29.32 o 
  -4   0  20        0.02       -7.03      9.19 o 
  -2   0  20     2201.68     2063.84     50.81 o 
   0   0  20     1238.95     1198.12     37.17 o 
   2   0  20     3067.36     2990.26     68.32 o 
  -5   1  20       17.62       19.38      7.26 o 
  -4   1  20     1601.48     1524.27     29.93 o 
  -3   1  20       59.80       66.35      8.62 o 
  -2   1  20     4647.29     4755.71     66.57 o 
  -1   1  20      181.84      164.87     13.63 o 
   0   1  20     1784.12     1854.42     34.15 o 
   1   1  20        5.20        5.45      7.51 o 
   2   1  20     2619.01     2577.57     64.37 o 
  -5   2  20       98.20       77.14      9.13 o 
  -4   2  20        7.17       11.63      6.72 o 
  -3   2  20      417.01      434.55     15.83 o 
  -2   2  20     1957.99     1913.73     34.45 o 
  -1   2  20       42.21       64.64      8.22 o 
   0   2  20     2647.19     2610.40     42.77 o 
   1   2  20       65.04       60.71      8.92 o 
   2   2  20      436.85      411.20     16.64 o 
  -5   3  20      165.89      184.58     10.39 o 
  -4   3  20     3667.65     3812.35     56.30 o 
  -3   3  20      253.22      261.94     13.39 o 
  -2   3  20     1634.32     1629.08     31.13 o 
  -1   3  20       96.53       91.46      9.33 o 
   0   3  20     1213.65     1239.28     26.57 o 
   1   3  20      208.83      183.17     14.28 o 
   2   3  20     2681.55     2704.31     58.48 o 
  -4   4  20      410.03      467.48     16.18 o 
  -3   4  20     1093.72     1024.47     23.63 o 
  -2   4  20     1891.07     1902.49     51.60 o 
  -1   4  20        4.71       12.40      6.79 o 
   0   4  20     4857.90     4924.75     87.40 o 
   1   4  20        0.91       -0.88      7.07 o 
   2   4  20        0.75       11.72      8.04 o 
  -4   5  20     3554.12     3595.49     56.45 o 
  -3   5  20      350.98      361.59     14.98 o 
  -2   5  20      537.01      537.79     17.35 o 
  -1   5  20      657.00      633.28     18.61 o 
   0   5  20      673.41      684.93     20.02 o 
   1   5  20      206.55      191.37     18.30 o 
   2   5  20     4815.65     4860.25     69.87 o 
  -4   6  20      418.51      462.51     33.51 o 
  -3   6  20     1247.11     1209.60     38.18 o 
  -2   6  20     1751.39     1713.59     36.02 o 
  -1   6  20      222.25      261.84     13.24 o 
   0   6  20     3407.60     3386.76     51.94 o 
   1   6  20      745.83      748.02     26.84 o 
   2   6  20       30.55       61.83      9.63 o 
  -4   7  20     2500.81     2291.99     41.67 o 
  -3   7  20      403.71      367.91     23.18 o 
  -2   7  20      621.01      636.73     32.94 o 
  -1   7  20      241.79      217.79     12.53 o 
   0   7  20        4.42        8.38      7.53 o 
   1   7  20      469.02      438.19     16.80 o 
  -3   8  20     1788.68     1847.81     36.50 o 
  -2   8  20      749.09      781.95     22.54 o 
  -1   8  20      411.43      370.07     28.35 o 
   0   8  20     1574.49     1565.29     34.30 o 
   1   8  20      806.14      745.52     20.93 o 
  -3   9  20      471.71      512.74     19.13 o 
  -2   9  20      151.50      181.13     26.84 o 
  -1   9  20      398.59      375.64     21.53 o 
   0   9  20        3.77       13.17      6.37 o 
  -2  10  20      583.57      599.22     20.31 o 
  -1  10  20      615.40      645.20     20.67 o 
   0  10  20     2059.31     2084.02     39.40 o 
  -3   0  21      126.48      156.58     17.22 o 
  -1   0  21    11186.74    11706.88    204.09 o 
   1   0  21      773.53      833.43     31.43 o 
  -3   1  21     4731.41     4975.86     69.72 o 
  -2   1  21      242.20      250.28     14.05 o 
  -1   1  21     1672.34     1749.50     33.74 o 
   0   1  21       18.04        9.98     13.28 o 
   1   1  21     1084.34     1154.96     47.36 o 
  -3   2  21       39.71       48.77      8.32 o 
  -2   2  21      947.28      987.32     24.14 o 
  -1   2  21     7322.46     7570.07     99.00 o 
   0   2  21       10.97       17.57      9.33 o 
   1   2  21     3071.15     3047.30     49.17 o 
  -3   3  21     1628.65     1633.41     31.76 o 
  -2   3  21      293.23      326.02     15.06 o 
  -1   3  21      675.29      683.27     20.34 o 
   0   3  21      113.21      110.14     10.71 o 
   1   3  21      242.94      267.12     14.10 o 
  -3   4  21      903.61      961.72     37.17 o 
  -2   4  21      767.83      808.22     21.56 o 
  -1   4  21     1563.57     1549.55     30.94 o 
   0   4  21      134.91      136.09     11.32 o 
  -3   5  21     1835.35     1822.56     34.20 o 
  -2   5  21      255.62      292.67     14.53 o 
  -1   5  21      258.85      239.20     14.35 o 
   0   5  21      206.44      189.37     12.63 o 
  -2   6  21      795.67      750.24     20.82 o 
  -1   6  21      552.66      546.11     18.15 o 
   0   6  21      102.84       92.09     10.17 o 
                                                 
